# Supplementary material for: 4-Hexyl­oxybenzamide
Source: Acta Crystallogr Sect E Struct Rep Online. 2011 Feb 12;67(Pt 3):o612. doi: 10.1107/S1600536811003096 (PMC3052072; doi:10.1107/S1600536811003096)
Supplement: Supplementary file 2 [file e-67-0o612-Isup2.hkl]

data_I
#  1109 in P2(1)/n                         
_audit_creation_date        "11-01-11"
_audit_creation_method      CRYSTALS 

_cell_length_a                    12.5507(2)
_cell_angle_alpha                 90
_cell_length_b                    5.16441(9)
_cell_angle_beta                  91.4702(16)
_cell_length_c                    18.9322(3)
_cell_angle_gamma                 90

# NOTE FO on scale of Fc,      0.12214
# Status flags: 
#    o - used in refinement 
#    < - excluded by I/sigmaI cutoff 
#    x - excluded for another reason  

loop_
_refln_index_h
_refln_index_k
_refln_index_l
_refln_F_squared_meas
_refln_F_squared_calc
_refln_F_squared_sigma
_refln_observed_status
   2   0   0      447.07        0.00        2.68 x
   4   0   0      387.33      360.88        2.24 o
   6   0   0      509.34      467.41        4.28 o
   8   0   0     1481.60     1477.96       10.00 o
  10   0   0      814.69      854.74        9.65 o
  12   0   0      122.23      128.01        3.46 o
  14   0   0        1.36        0.28        0.68 <
   1   1   0     2986.15     3017.33        6.77 o
   2   1   0      385.00      418.04        2.27 o
   3   1   0      278.63      264.00        1.64 o
   4   1   0      152.80      149.15        1.25 o
   5   1   0       -0.28        0.33        0.20 <
   6   1   0      403.35      380.24        2.79 o
   7   1   0      195.91      190.77        2.42 o
   8   1   0        3.28        2.63        0.53 o
   9   1   0      703.19      730.89        5.71 o
  10   1   0       96.63      106.55        2.45 o
  11   1   0       30.35       29.73        1.20 o
  12   1   0      380.63      383.20        4.82 o
  13   1   0       32.37       32.00        1.37 o
  14   1   0        0.83        1.53        0.30 <
  15   1   0        8.62        9.74        0.72 o
   0   2   0       10.02        6.90        0.52 o
   1   2   0      311.72      313.12        1.84 o
   2   2   0      212.48      214.51        1.71 o
   3   2   0       56.38       55.00        0.92 o
   4   2   0      992.94      944.37        3.81 o
   5   2   0       61.54       62.57        1.41 o
   6   2   0      148.85      124.51        2.16 o
   7   2   0       56.63       52.81        1.56 o
   8   2   0       40.39       39.32        1.52 o
   9   2   0        0.45        0.56        0.31 <
  10   2   0      144.12      144.73        2.27 o
  11   2   0       51.71       51.72        1.59 o
  12   2   0      140.90      142.87        2.49 o
  13   2   0       34.17       31.73        1.03 o
  14   2   0       55.38       50.71        1.39 o
   1   3   0       18.41       25.16        0.78 o
   2   3   0      136.22      129.69        2.21 o
   3   3   0       32.49       34.33        0.96 o
   4   3   0      109.06      107.47        1.83 o
   5   3   0       -0.20        0.07        0.41 <
   6   3   0       27.75       27.91        1.43 o
   7   3   0        8.16        9.92        0.79 o
   8   3   0       73.62       94.70        1.57 o
   9   3   0       11.61       14.99        0.72 o
  10   3   0      173.72      190.06        3.21 o
  11   3   0       80.09       78.41        2.11 o
  12   3   0       10.83       10.04        0.79 o
  13   3   0       52.95       51.22        1.67 o
   0   4   0      234.79      255.87        4.47 o
   1   4   0      682.54      735.65        5.77 o
   2   4   0      483.87      505.44        4.54 o
   3   4   0       60.75       70.37        1.90 o
   4   4   0        0.86        0.55        0.24 <
   5   4   0       -0.60        0.15        0.24 <
   6   4   0        1.25        1.70        0.34 o
   7   4   0      382.66      392.55        4.26 o
   8   4   0        0.15        0.01        0.47 <
   9   4   0      137.24      124.27        1.91 o
  10   4   0       73.75       81.11        1.60 o
  11   4   0       10.01        9.18        0.66 o
   1   5   0      179.68      186.04        3.97 o
   2   5   0      352.13      363.40        8.05 o
   3   5   0      155.67      167.14        3.05 o
   4   5   0       -0.01        0.12        3.26 <
   5   5   0        0.00        0.21        2.78 <
   6   5   0       52.54       52.94        1.19 o
   7   5   0       16.99       16.90        0.73 o
   8   5   0        0.78        0.65        0.23 <
   9   5   0        1.40        0.23        0.35 o
   0   6   0        0.12        0.00        0.69 <
   1   6   0        2.04        2.39        0.50 o
   2   6   0       77.17       75.89        1.61 o
   3   6   0      128.07      120.47        2.03 o
   4   6   0       10.13        6.92        0.46 o
 -15   0   1        5.36        4.14        0.65 o
 -13   0   1        0.79        0.37        0.36 <
 -11   0   1      325.77      330.35        4.67 o
  -9   0   1      677.85      712.52       10.17 o
  -7   0   1        0.15        0.01        0.50 <
  -5   0   1     1827.82     1760.92        6.17 o
  -3   0   1      120.68      112.17        1.28 o
  -1   0   1       15.58        0.00        0.55 x
   1   0   1     2662.87        0.00        8.17 x
   3   0   1       58.55       71.24        1.23 o
   5   0   1      299.80      290.91        2.54 o
   7   0   1      234.96      247.69        2.93 o
   9   0   1      182.79      188.40        3.37 o
  11   0   1      450.85      467.32        5.96 o
  13   0   1      219.04      222.20        4.40 o
  15   0   1       13.32       10.94        1.17 o
 -15   1   1        0.86        0.36        0.22 <
 -14   1   1        0.20        0.01        0.45 <
 -13   1   1        5.99        6.64        0.70 o
 -12   1   1       54.68       61.56        1.87 o
 -11   1   1      952.45      961.67        5.90 o
 -10   1   1       37.08       38.03        1.41 o
  -9   1   1       26.06       25.04        1.14 o
  -8   1   1      108.22      110.65        2.13 o
  -7   1   1      917.97      829.57        4.90 o
  -6   1   1        7.28        9.53        0.45 o
  -5   1   1      677.51      616.32        2.95 o
  -4   1   1       44.42       45.47        0.69 o
  -3   1   1      206.80      187.92        1.26 o
  -2   1   1     1414.21     1411.91        4.09 o
  -1   1   1      344.18      314.99        1.84 o
   0   1   1      337.92      318.60        1.80 o
   1   1   1    10033.29    10505.86       14.40 o
   2   1   1      265.06      265.68        2.14 o
   3   1   1        1.94        0.00        0.23 o
   4   1   1     1188.09     1109.29        3.63 o
   5   1   1      593.64      580.81        2.84 o
   6   1   1       27.65       21.15        0.73 o
   7   1   1      375.12      383.33        3.14 o
   8   1   1      486.54      477.95        3.90 o
   9   1   1      213.85      217.06        3.46 o
  10   1   1        0.78        0.70        0.28 <
  11   1   1        4.52        4.55        0.56 o
  12   1   1       39.91       41.97        1.39 o
  13   1   1        0.66        1.19        0.28 <
  14   1   1       27.54       26.41        1.44 o
  15   1   1       56.70       50.69        1.65 o
 -14   2   1        5.65        7.06        0.45 o
 -13   2   1        0.62        0.10        0.22 <
 -12   2   1        2.76        3.28        0.46 o
 -11   2   1       38.75       40.86        1.39 o
 -10   2   1      135.17      148.89        2.03 o
  -9   2   1       57.12       57.97        1.90 o
  -8   2   1      220.22      218.99        3.50 o
  -7   2   1       55.08       64.22        1.69 o
  -6   2   1        1.04        0.58        0.39 <
  -5   2   1      206.73      198.32        2.30 o
  -4   2   1      677.11      613.60        3.10 o
  -3   2   1     1154.34     1044.60        3.66 o
  -2   2   1      233.90      231.85        1.48 o
  -1   2   1      983.14      924.48        3.32 o
   0   2   1      652.91      642.18        2.76 o
   1   2   1      701.69      657.12        3.33 o
   2   2   1      475.60      450.58        2.74 o
   3   2   1        1.99        0.35        0.25 o
   4   2   1       97.02       82.09        1.29 o
   5   2   1       13.09        5.47        0.67 o
   6   2   1      324.29      298.65        3.21 o
   7   2   1      734.77      722.66        5.15 o
   8   2   1       36.10       34.85        1.32 o
   9   2   1       13.49       17.56        0.97 o
  10   2   1       80.39       84.32        1.70 o
  11   2   1       65.87       71.46        1.78 o
  12   2   1        3.92        5.16        0.54 o
  13   2   1        2.40        1.14        0.44 o
  14   2   1       28.06       25.06        1.01 o
 -13   3   1       20.39       18.81        1.08 o
 -12   3   1      184.35      168.43        2.87 o
 -11   3   1        0.31        0.48        0.52 <
 -10   3   1       54.65       56.65        2.30 o
  -9   3   1       89.02      105.97        1.83 o
  -8   3   1       46.65       56.12        1.17 o
  -7   3   1       53.09       53.75        1.82 o
  -6   3   1        1.02        1.05        0.52 <
  -5   3   1       57.25       59.72        1.35 o
  -4   3   1        2.11        2.48        0.35 o
  -3   3   1        7.24        9.57        0.49 o
  -2   3   1      441.79      424.33        3.34 o
  -1   3   1       21.92       24.51        0.72 o
   0   3   1        4.68        6.37        0.41 o
   1   3   1      186.87      193.28        2.06 o
   2   3   1      827.19      813.66        4.65 o
   3   3   1      128.28      131.50        1.89 o
   4   3   1      202.99      196.11        2.86 o
   5   3   1      224.49      224.08        3.13 o
   6   3   1      117.25      132.07        2.88 o
   7   3   1       47.34       44.46        1.72 o
   8   3   1       30.81       35.72        0.96 o
   9   3   1       14.64       13.84        0.88 o
  10   3   1       63.56       53.82        1.70 o
  11   3   1       11.24        9.35        0.88 o
  12   3   1        5.56        3.70        0.60 o
  13   3   1       61.30       50.71        1.41 o
 -11   4   1        2.11        1.25        0.42 o
 -10   4   1       12.35        8.69        0.62 o
  -9   4   1       59.01       55.53        1.38 o
  -8   4   1        1.03        4.04        0.39 <
  -7   4   1        1.28        1.64        0.45 <
  -6   4   1      148.27      154.27        2.35 o
  -5   4   1       14.05       13.33        0.66 o
  -4   4   1        4.46        4.91        0.43 o
  -3   4   1        2.67        3.93        0.47 o
  -2   4   1      236.42      265.58        3.18 o
  -1   4   1        3.09        2.24        0.57 o
   0   4   1      289.67      317.38        3.51 o
   1   4   1      414.50      432.61        4.51 o
   2   4   1      287.79      310.27        3.76 o
   3   4   1      604.06      610.17        5.91 o
   4   4   1        1.31        1.47        0.33 o
   5   4   1        4.95        4.49        0.52 o
   6   4   1        9.34       12.08        0.65 o
   7   4   1        3.71        2.86        0.69 o
   8   4   1       48.99       52.56        1.35 o
   9   4   1      462.34      456.42        3.45 o
  10   4   1       28.41       28.56        1.02 o
  11   4   1        0.78        0.46        0.22 <
  -9   5   1      256.98      233.67        3.27 o
  -8   5   1      202.75      186.40        2.82 o
  -7   5   1       41.03       41.63        1.10 o
  -6   5   1       80.65       85.23        1.61 o
  -5   5   1       53.75       56.55        1.37 o
  -4   5   1        5.06        5.24        0.58 o
  -3   5   1      128.29      127.82        2.76 o
  -2   5   1      129.69      128.66        3.44 o
  -1   5   1      180.40      187.32        3.97 o
   0   5   1       66.29       71.23        2.46 o
   1   5   1       78.12       79.21        2.64 o
   2   5   1       32.10       33.93        2.53 o
   3   5   1      791.77      810.27        8.27 o
   4   5   1        7.31        6.93        0.65 o
   5   5   1        3.09        2.48        0.44 o
   6   5   1        0.10        0.32        0.57 <
   7   5   1       59.80       52.03        1.19 o
   8   5   1        0.33        0.00        0.28 <
   9   5   1      341.86      280.88        3.93 o
  -4   6   1       45.97       48.26        1.00 o
  -3   6   1        9.23        9.31        0.48 o
  -2   6   1       50.84       45.78        1.74 o
  -1   6   1       21.02       21.50        0.93 o
   0   6   1       -0.11        0.13        0.59 <
   1   6   1       -0.30        0.46        0.41 <
   2   6   1        1.34        0.39        0.37 o
   3   6   1       22.16       20.67        0.89 o
   4   6   1       14.75       15.93        0.61 o
 -14   0   2       10.94        5.73        1.37 o
 -12   0   2        0.23        0.05        0.58 <
 -10   0   2     1121.11     1190.77       11.46 o
  -8   0   2       41.36       49.58        1.69 o
  -6   0   2     5065.44     4502.71       17.54 o
  -4   0   2     2208.46     2152.80        6.23 o
  -2   0   2      239.69        0.00        2.58 x
   0   0   2      289.20        0.00        3.20 x
   2   0   2     2335.41        0.00       11.49 x
   4   0   2     2447.69     2425.94        6.01 o
   6   0   2      717.10      721.23        4.68 o
   8   0   2      765.89      776.41        6.37 o
  10   0   2      167.28      166.12        3.81 o
  12   0   2     1027.29     1020.94       13.83 o
  14   0   2       21.82       22.55        1.88 o
 -15   1   2       26.81       21.97        1.18 o
 -14   1   2       56.31       51.15        2.10 o
 -13   1   2        0.73        0.29        0.32 <
 -12   1   2        3.52        1.44        0.62 o
 -11   1   2      307.33      320.44        4.38 o
 -10   1   2        5.72        5.48        0.59 o
  -9   1   2      124.79      131.47        2.45 o
  -8   1   2      181.35      187.66        2.76 o
  -7   1   2       50.01       48.32        1.17 o
  -6   1   2       63.69       74.77        1.29 o
  -5   1   2     1134.43     1034.38        4.40 o
  -4   1   2      869.83      836.99        3.07 o
  -3   1   2     1382.58     1377.65        3.44 o
  -2   1   2      364.76      413.94        2.25 o
  -1   1   2     4186.58     4250.28        6.59 o
   0   1   2      845.06      848.78        3.03 o
   1   1   2     3504.50     3420.78        6.66 o
   2   1   2       67.47       81.78        1.21 o
   3   1   2       85.80       89.38        0.94 o
   4   1   2       61.63       46.85        0.86 o
   5   1   2      879.49      843.10        3.77 o
   6   1   2      699.00      648.20        3.70 o
   7   1   2      211.31      207.58        2.42 o
   8   1   2       19.48       23.80        0.83 o
   9   1   2       27.59       25.98        1.10 o
  10   1   2      511.81      534.75        6.04 o
  11   1   2       30.20       33.05        1.20 o
  12   1   2        8.79        7.47        1.00 o
  13   1   2        4.42        4.95        0.87 o
  14   1   2       21.27       19.67        1.27 o
  15   1   2        1.94        0.23        0.66 o
 -14   2   2        9.91        7.31        0.63 o
 -13   2   2       14.96       13.05        0.71 o
 -12   2   2       31.58       31.83        1.09 o
 -11   2   2       77.78       82.80        1.74 o
 -10   2   2       13.34       12.99        0.66 o
  -9   2   2        1.00        0.61        0.25 <
  -8   2   2       25.07       24.34        1.13 o
  -7   2   2      160.38      156.00        2.84 o
  -6   2   2      356.25      353.30        3.61 o
  -5   2   2      396.50      350.04        3.02 o
  -4   2   2      128.08      116.46        1.44 o
  -3   2   2     2782.79     2519.54        6.18 o
  -2   2   2        1.10        0.70        0.18 o
  -1   2   2      171.13      161.84        1.29 o
   0   2   2       43.18       50.41        0.67 o
   1   2   2       74.36       71.88        0.95 o
   2   2   2      147.48      124.05        1.75 o
   3   2   2        1.34        1.67        0.24 o
   4   2   2        0.22        0.41        0.26 <
   5   2   2      632.23      546.40        4.60 o
   6   2   2        5.94        3.75        0.51 o
   7   2   2       48.97       50.29        1.29 o
   8   2   2      216.51      209.23        3.21 o
   9   2   2       79.08       74.24        2.45 o
  10   2   2      134.04      148.20        3.16 o
  11   2   2       -0.57        0.09        0.34 <
  12   2   2       30.63       31.31        1.20 o
  13   2   2        9.81       10.49        0.68 o
  14   2   2        0.35        0.65        0.28 <
 -13   3   2        2.92        3.34        0.51 o
 -12   3   2       31.91       34.43        1.24 o
 -11   3   2        6.28        5.33        0.70 o
 -10   3   2       20.57       21.61        1.17 o
  -9   3   2        5.35        6.28        0.70 o
  -8   3   2      140.02      155.63        1.87 o
  -7   3   2      153.25      185.71        3.40 o
  -6   3   2        8.11        9.28        0.82 o
  -5   3   2        5.08        4.21        0.49 o
  -4   3   2      297.01      264.65        2.93 o
  -3   3   2       50.97       58.73        1.26 o
  -2   3   2     1408.91     1320.81        6.09 o
  -1   3   2      184.68      170.19        1.96 o
   0   3   2       85.58       78.01        1.39 o
   1   3   2       62.50       62.82        1.37 o
   2   3   2      801.21      803.25        4.93 o
   3   3   2        0.28        0.77        0.30 <
   4   3   2      521.75      507.86        4.47 o
   5   3   2       35.83       42.80        1.55 o
   6   3   2       10.72       15.46        0.94 o
   7   3   2       10.65       11.19        0.95 o
   8   3   2        0.08        0.06        0.55 <
   9   3   2      364.36      399.61        4.13 o
  10   3   2      127.92      141.31        2.40 o
  11   3   2        5.67        6.89        0.67 o
  12   3   2       13.88       11.60        0.86 o
  13   3   2        0.31        0.05        0.31 <
 -11   4   2        0.55        0.03        0.19 <
 -10   4   2        1.25        0.62        0.34 o
  -9   4   2        2.56        4.37        0.43 o
  -8   4   2      615.97      617.16        4.64 o
  -7   4   2      159.78      178.24        2.22 o
  -6   4   2       18.39       23.45        0.89 o
  -5   4   2        4.46        7.08        0.39 o
  -4   4   2        4.00        4.52        0.34 o
  -3   4   2        0.02        0.06        1.19 <
  -2   4   2       -0.34        0.21        0.39 <
  -1   4   2       87.28      103.16        2.27 o
   0   4   2       48.79       54.24        1.71 o
   1   4   2        2.90        3.04        0.53 o
   2   4   2      363.85      377.97        4.22 o
   3   4   2      295.13      329.04        4.13 o
   4   4   2       -0.21        0.26        0.41 <
   5   4   2       12.23        9.94        0.65 o
   6   4   2        0.36        0.05        0.29 <
   7   4   2       27.73       28.18        1.18 o
   8   4   2       16.66       18.72        0.83 o
   9   4   2       38.47       41.94        1.13 o
  10   4   2      168.81      157.40        2.38 o
  11   4   2        7.60       10.04        0.58 o
  -9   5   2       11.00       10.70        0.77 o
  -8   5   2       20.53       21.17        0.96 o
  -7   5   2        7.75        6.22        0.55 o
  -6   5   2       34.16       40.24        1.08 o
  -5   5   2       11.06       11.81        0.68 o
  -4   5   2       56.61       53.29        1.42 o
  -3   5   2       61.78       64.57        1.67 o
  -2   5   2      584.48      578.74        5.78 o
  -1   5   2       45.55       49.79        2.06 o
   0   5   2        7.28        7.18        1.00 o
   1   5   2      111.08      112.58        3.16 o
   2   5   2       -0.52        0.14        0.65 <
   3   5   2        0.51        0.04        0.36 <
   4   5   2      299.97      293.37        4.14 o
   5   5   2       24.28       26.94        0.95 o
   6   5   2        0.32        0.34        0.32 <
   7   5   2        1.84        1.47        0.34 o
   8   5   2       31.91       35.66        0.87 o
   9   5   2        0.43        0.30        0.31 <
  -4   6   2        1.73        1.99        0.28 o
  -3   6   2       35.92       29.89        0.92 o
  -2   6   2       46.98       38.11        1.66 o
  -1   6   2       30.32       27.48        1.35 o
   0   6   2       17.17       14.74        1.04 o
   1   6   2        1.30        1.13        0.39 o
   2   6   2        4.05        3.50        0.37 o
   3   6   2       11.55       12.49        0.66 o
   4   6   2       -0.29        0.09        0.29 <
 -15   0   3        5.12        7.76        0.87 o
 -13   0   3        0.25        2.01        0.89 <
 -11   0   3      431.49      453.75        4.73 o
  -9   0   3       11.59       12.15        1.04 o
  -7   0   3       75.01       74.70        1.88 o
  -5   0   3      101.72       92.82        1.86 o
  -3   0   3     1095.18     1061.96        4.61 o
  -1   0   3      221.49        0.00        3.66 x
   1   0   3     3902.05        0.00       14.93 x
   3   0   3     2834.73     2860.65        9.98 o
   5   0   3      418.30      393.91        3.42 o
   7   0   3      278.03      278.03        3.59 o
   9   0   3       13.44       16.46        1.11 o
  11   0   3      582.02      593.40       10.26 o
  13   0   3       29.68       29.28        2.30 o
  15   0   3        2.88        2.09        0.66 o
 -15   1   3       24.98       21.88        1.11 o
 -14   1   3        8.94        6.32        0.74 o
 -13   1   3       12.83       12.36        0.98 o
 -12   1   3       15.02       15.89        1.03 o
 -11   1   3       12.74       15.44        0.97 o
 -10   1   3      531.98      555.51        4.89 o
  -9   1   3        5.93        6.38        0.59 o
  -8   1   3       83.04       81.34        1.65 o
  -7   1   3      578.86      549.32        3.97 o
  -6   1   3     1550.46     1418.20        5.96 o
  -5   1   3     1169.15     1062.15        5.03 o
  -4   1   3       10.34       12.51        0.37 o
  -3   1   3      638.20      610.42        2.38 o
  -2   1   3      423.30      437.91        1.85 o
  -1   1   3      771.22      689.37        3.11 o
   0   1   3      210.91      217.32        1.75 o
   1   1   3    11816.14    12250.72       15.00 o
   2   1   3     2954.14     2950.79        5.64 o
   3   1   3      147.88      144.43        1.25 o
   4   1   3      595.92      559.74        2.73 o
   5   1   3      447.46      413.12        2.70 o
   6   1   3       43.93       44.98        1.04 o
   7   1   3      422.81      382.60        3.66 o
   8   1   3        5.93        7.18        0.52 o
   9   1   3       76.63       82.40        1.79 o
  10   1   3        0.20        0.78        0.40 <
  11   1   3       31.32       34.31        1.44 o
  12   1   3       86.72       87.16        2.80 o
  13   1   3      281.18      270.50        4.89 o
  14   1   3        6.28        6.84        0.79 o
  15   1   3       11.41       10.60        1.09 o
 -14   2   3       49.32       43.21        1.30 o
 -13   2   3       42.50       45.73        1.12 o
 -12   2   3       46.33       46.40        1.30 o
 -11   2   3       64.81       70.58        1.81 o
 -10   2   3        7.22        7.95        0.67 o
  -9   2   3      187.05      198.50        3.40 o
  -8   2   3       87.67       87.58        1.92 o
  -7   2   3        3.71        3.95        0.49 o
  -6   2   3       79.86       88.66        1.75 o
  -5   2   3      392.42      355.68        3.06 o
  -4   2   3       63.63       65.10        1.04 o
  -3   2   3      226.19      221.16        1.83 o
  -2   2   3       73.72       62.21        0.93 o
  -1   2   3     1642.51     1571.40        4.55 o
   0   2   3        1.59        2.02        0.21 o
   1   2   3      554.11      529.55        2.67 o
   2   2   3       20.06       24.32        0.63 o
   3   2   3      671.90      644.29        3.44 o
   4   2   3      177.02      169.15        2.02 o
   5   2   3        0.86        2.37        0.16 <
   6   2   3       17.22       16.20        0.82 o
   7   2   3        6.74        8.71        0.56 o
   8   2   3       27.62       26.17        1.20 o
   9   2   3       10.10       14.05        0.92 o
  10   2   3       81.77       89.82        2.85 o
  11   2   3      173.77      177.50        2.85 o
  12   2   3      174.63      170.32        2.71 o
  13   2   3       63.49       60.23        1.49 o
  14   2   3        2.61        2.91        0.39 o
 -13   3   3       24.19       18.16        1.08 o
 -12   3   3       12.57       11.44        0.83 o
 -11   3   3       48.42       50.24        1.41 o
 -10   3   3        3.12        1.93        0.51 o
  -9   3   3        7.86        8.48        0.67 o
  -8   3   3      635.04      611.66        3.95 o
  -7   3   3       20.12       26.47        1.27 o
  -6   3   3        0.42        0.14        0.38 <
  -5   3   3        6.08        5.00        0.59 o
  -4   3   3       41.45       56.72        1.19 o
  -3   3   3      468.12      436.39        3.61 o
  -2   3   3      891.04      819.69        4.89 o
  -1   3   3       82.53       83.38        1.34 o
   0   3   3     1657.64     1591.55        6.18 o
   1   3   3       33.59       38.91        1.03 o
   2   3   3      112.71      116.40        1.90 o
   3   3   3      103.43      102.29        1.85 o
   4   3   3      180.56      170.35        2.68 o
   5   3   3       20.86       16.97        1.22 o
   6   3   3       18.71       26.36        1.22 o
   7   3   3       87.91       98.10        2.60 o
   8   3   3        1.42        0.50        0.33 o
   9   3   3       73.94       64.71        1.89 o
  10   3   3       55.44       57.64        1.59 o
  11   3   3        8.63       13.09        0.78 o
  12   3   3       34.51       33.75        1.26 o
  13   3   3        4.53        4.02        0.46 o
 -11   4   3       27.26       28.83        0.84 o
 -10   4   3        1.11        0.98        0.36 o
  -9   4   3      125.46      136.00        1.96 o
  -8   4   3       59.53       60.52        1.48 o
  -7   4   3      499.86      514.39        4.27 o
  -6   4   3        0.37        0.63        0.28 <
  -5   4   3       11.82       13.19        0.56 o
  -4   4   3       21.23       25.83        0.79 o
  -3   4   3       12.83       12.70        0.76 o
  -2   4   3       98.47      111.31        1.98 o
  -1   4   3      191.48      179.50        2.96 o
   0   4   3       59.54       62.16        1.80 o
   1   4   3        0.04        0.98        1.04 <
   2   4   3      449.45      496.51        4.53 o
   3   4   3      192.05      203.65        3.21 o
   4   4   3      231.20      245.84        2.49 o
   5   4   3        6.03        7.72        0.47 o
   6   4   3        1.69        1.31        0.38 o
   7   4   3       24.85       24.28        0.93 o
   8   4   3       42.42       46.21        1.61 o
   9   4   3       13.42       14.19        0.64 o
  10   4   3       19.04       21.00        0.75 o
  11   4   3        8.05        6.19        0.50 o
  -9   5   3        6.23        7.44        0.48 o
  -8   5   3       29.13       21.43        1.35 o
  -7   5   3      257.11      224.15        3.43 o
  -6   5   3        5.21        5.27        0.45 o
  -5   5   3        8.06        6.89        0.53 o
  -4   5   3       72.78       71.01        1.59 o
  -3   5   3        0.13        0.18        0.53 <
  -2   5   3       -0.06        0.06        0.98 <
  -1   5   3      626.27      616.64        7.31 o
   0   5   3       10.45       10.41        1.50 o
   1   5   3       52.69       51.80        3.02 o
   2   5   3      169.86      168.39        5.45 o
   3   5   3      136.57      142.07        3.33 o
   4   5   3       59.92       59.16        1.45 o
   5   5   3       26.46       30.17        0.88 o
   6   5   3        6.20        5.04        0.48 o
   7   5   3       86.46       82.24        1.38 o
   8   5   3      143.87      134.97        1.77 o
   9   5   3        2.65        1.24        0.46 o
  -4   6   3       24.93       21.77        1.05 o
  -3   6   3       18.48       17.32        0.67 o
  -2   6   3      174.37      165.41        3.08 o
  -1   6   3       35.72       31.87        1.46 o
   0   6   3       26.39       21.64        1.01 o
   1   6   3        0.27        0.03        0.29 <
   2   6   3        5.94        5.55        0.38 o
   3   6   3        3.27        3.47        0.55 o
   4   6   3        9.10        8.39        0.56 o
 -14   0   4       39.53       36.17        1.71 o
 -12   0   4        9.85       12.53        1.55 o
 -10   0   4       32.58       35.95        1.77 o
  -8   0   4      970.41      968.73        8.32 o
  -6   0   4     6392.68     5956.29       20.80 o
  -4   0   4     2019.77     1885.89        7.15 o
  -2   0   4     1191.89     1154.34       10.32 o
   0   0   4     2332.50     2236.14       13.01 o
   4   0   4      402.65      426.77        3.31 o
   6   0   4        9.62       10.94        0.80 o
   8   0   4      149.55      149.59        3.81 o
  10   0   4      432.96      447.65        7.17 o
  12   0   4       72.81       78.31        3.63 o
  14   0   4       10.16       10.33        1.35 o
 -15   1   4       55.08       38.78        2.27 o
 -14   1   4       34.94       30.08        1.29 o
 -13   1   4        3.79        3.83        0.64 o
 -12   1   4        7.82        8.16        0.80 o
 -11   1   4        1.73        2.11        0.49 o
 -10   1   4      776.18      803.60        4.89 o
  -9   1   4       14.14       14.04        0.88 o
  -8   1   4        2.77        1.92        0.39 o
  -7   1   4      594.94      595.06        4.10 o
  -6   1   4       71.28       61.54        1.24 o
  -5   1   4      129.65      123.75        1.35 o
  -4   1   4      222.02      189.92        1.69 o
  -3   1   4      175.45      173.50        1.40 o
  -2   1   4      369.01      354.26        1.86 o
  -1   1   4      947.83      928.57        2.94 o
   0   1   4      197.57      163.30        1.44 o
   1   1   4    14415.25    14658.99       12.96 o
   2   1   4      259.97      256.01        1.41 o
   3   1   4        1.38        0.90        0.20 o
   4   1   4     1153.76     1107.01        3.63 o
   5   1   4      593.58      529.12        3.04 o
   6   1   4        3.22        5.16        0.37 o
   7   1   4        0.25        0.01        0.35 <
   8   1   4      140.28      149.55        2.33 o
   9   1   4        6.46        5.41        0.58 o
  10   1   4       23.53       25.33        1.00 o
  11   1   4      716.10      721.05        6.59 o
  12   1   4      155.72      158.58        3.72 o
  13   1   4        1.38        1.93        0.60 <
  14   1   4       98.42       92.66        2.50 o
 -14   2   4       -0.09        0.17        0.67 <
 -13   2   4       40.12       41.02        1.42 o
 -12   2   4       16.30       16.56        0.92 o
 -11   2   4      123.80      126.69        2.47 o
 -10   2   4      799.60      818.85        5.48 o
  -9   2   4      338.57      351.62        3.39 o
  -8   2   4      229.02      237.53        3.10 o
  -7   2   4        0.37        0.72        0.29 <
  -6   2   4        4.81        5.71        0.52 o
  -5   2   4       26.35       27.04        0.84 o
  -4   2   4      366.65      327.82        2.81 o
  -3   2   4        2.24        0.96        0.36 o
  -2   2   4      533.27      523.23        2.64 o
  -1   2   4        8.47        5.39        0.36 o
   0   2   4      220.22      203.65        1.62 o
   1   2   4        4.46        3.51        0.34 o
   2   2   4      506.86      471.69        3.69 o
   3   2   4       52.18       51.29        1.14 o
   4   2   4       51.73       56.24        1.24 o
   5   2   4       21.61       32.88        0.89 o
   6   2   4      103.62      108.49        1.86 o
   7   2   4       63.30       74.98        1.71 o
   8   2   4       45.38       46.29        1.67 o
   9   2   4       20.64       23.38        1.12 o
  10   2   4        1.26        0.59        0.56 <
  11   2   4        2.37        2.80        0.74 o
  12   2   4        5.21        3.58        0.58 o
  13   2   4        1.04        0.86        0.38 <
  14   2   4       16.47       16.39        0.73 o
 -13   3   4        5.34        3.80        0.56 o
 -12   3   4        0.11        0.50        0.75 <
 -11   3   4       80.75       77.94        1.78 o
 -10   3   4      107.04      109.84        2.17 o
  -9   3   4        0.43        0.03        0.29 <
  -8   3   4      757.02      781.56        4.30 o
  -7   3   4       29.76       35.16        1.52 o
  -6   3   4      107.09      117.10        2.39 o
  -5   3   4       50.75       48.47        1.51 o
  -4   3   4       73.82       70.71        1.63 o
  -3   3   4       76.78       70.24        1.35 o
  -2   3   4        7.42        7.41        0.48 o
  -1   3   4       19.95       16.41        0.66 o
   0   3   4      406.69      402.77        3.33 o
   1   3   4       35.01       37.21        1.14 o
   2   3   4      216.11      229.41        2.81 o
   3   3   4      172.97      200.04        2.42 o
   4   3   4       11.66       13.24        0.81 o
   5   3   4        8.70        9.84        0.82 o
   6   3   4       81.60       90.44        1.99 o
   7   3   4       -0.11        0.00        0.59 <
   8   3   4      254.42      258.59        2.71 o
   9   3   4        0.83        0.85        0.26 <
  10   3   4       87.54       97.54        1.77 o
  11   3   4       62.81       66.79        1.81 o
  12   3   4       11.90       12.85        0.78 o
  13   3   4        3.42        4.88        0.39 o
 -11   4   4        2.12        2.42        0.32 o
 -10   4   4        0.30        0.02        0.29 <
  -9   4   4        5.20        5.36        0.49 o
  -8   4   4      128.10      139.61        2.36 o
  -7   4   4      246.78      243.67        3.01 o
  -6   4   4       16.76       14.78        0.72 o
  -5   4   4      161.58      193.22        1.86 o
  -4   4   4        2.83        3.05        0.31 o
  -3   4   4        3.76        3.58        0.39 o
  -2   4   4        6.95        8.89        0.63 o
  -1   4   4      171.89      189.93        2.82 o
   0   4   4       10.16       11.54        0.80 o
   1   4   4      777.79      834.16        5.99 o
   2   4   4       46.23       53.25        1.51 o
   3   4   4      426.93      441.36        3.94 o
   4   4   4      831.21      872.17        5.15 o
   5   4   4        0.61        0.60        0.23 <
   6   4   4        4.24        3.11        0.46 o
   7   4   4       11.85       10.94        0.68 o
   8   4   4        5.45        5.08        0.49 o
   9   4   4      165.48      162.68        2.53 o
  10   4   4        0.73        1.40        0.18 <
  11   4   4       34.68       32.53        0.91 o
  -9   5   4       11.60       11.77        0.75 o
  -8   5   4        0.24        0.16        0.35 <
  -7   5   4        1.26        0.62        0.57 <
  -6   5   4       70.36       66.83        1.62 o
  -5   5   4        4.79        5.27        0.45 o
  -4   5   4       24.40       25.78        0.86 o
  -3   5   4        0.42        0.01        0.28 <
  -2   5   4       27.96       28.62        1.61 o
  -1   5   4      162.19      164.30        3.68 o
   0   5   4      346.86      353.94        7.76 o
   1   5   4       12.00       11.22        1.10 o
   2   5   4       58.36       55.93        3.27 o
   3   5   4      165.83      164.26        3.08 o
   4   5   4      238.46      233.53        3.16 o
   5   5   4        5.76        5.71        0.44 o
   6   5   4       12.31       13.03        0.61 o
   7   5   4        0.87        0.74        0.15 o
   8   5   4      129.53      113.12        1.63 o
  -3   6   4      180.57      161.10        2.90 o
  -2   6   4        4.29        6.66        0.58 o
  -1   6   4      277.41      241.53        3.85 o
   0   6   4       74.72       74.91        1.37 o
   1   6   4        0.25        0.90        0.30 <
   2   6   4       18.28       13.49        0.68 o
   3   6   4        4.93        5.24        0.45 o
   4   6   4        6.72        7.42        0.61 o
 -15   0   5       37.40       25.10        1.87 o
 -13   0   5        1.03        1.08        0.60 <
 -11   0   5        4.03        8.52        0.77 o
  -9   0   5      134.59      138.92        3.38 o
  -7   0   5        3.71        0.92        0.54 o
  -5   0   5      103.29       97.40        1.89 o
  -3   0   5     2362.47     2249.68        6.38 o
  -1   0   5        7.61        6.60        0.72 o
   1   0   5      807.26      824.37        8.64 o
   3   0   5      103.98      111.44        1.57 o
   5   0   5      810.50      708.73        5.70 o
   7   0   5        4.46        7.52        0.66 o
   9   0   5      100.52      117.79        3.37 o
  11   0   5       53.40       52.03        2.20 o
  13   0   5      280.57      272.33        6.45 o
 -14   1   5        5.81        4.24        0.59 o
 -13   1   5       10.04       16.06        0.86 o
 -12   1   5       19.00       17.20        1.18 o
 -11   1   5        2.66        2.27        0.53 o
 -10   1   5        1.21        2.29        0.37 o
  -9   1   5     1216.74     1249.80        7.18 o
  -8   1   5      442.05      461.98        4.11 o
  -7   1   5        5.56        5.04        0.51 o
  -6   1   5       13.09       11.16        0.63 o
  -5   1   5     1382.03     1159.40        4.52 o
  -4   1   5        3.95        5.32        0.30 o
  -3   1   5      148.39      136.82        1.20 o
  -2   1   5      104.06       93.86        1.05 o
  -1   1   5      156.47      172.75        1.16 o
   0   1   5       16.49       15.43        0.40 o
   1   1   5       12.31        8.98        0.34 o
   2   1   5     1902.23     1820.82        4.01 o
   3   1   5     1426.66     1374.67        4.04 o
   4   1   5      113.96      104.01        1.29 o
   5   1   5        1.14        0.97        0.27 o
   6   1   5      487.63      425.31        3.62 o
   7   1   5      284.68      281.81        3.63 o
   8   1   5       35.05       36.93        1.39 o
   9   1   5       57.05       57.25        1.73 o
  10   1   5       88.54      102.03        1.75 o
  11   1   5       34.47       36.32        1.84 o
  12   1   5       10.88       13.37        1.10 o
  13   1   5        0.54        0.38        0.37 <
  14   1   5       23.84       21.77        1.24 o
 -14   2   5        4.60        4.32        0.58 o
 -13   2   5       23.60       20.32        1.10 o
 -12   2   5       12.97       17.70        0.81 o
 -11   2   5      122.29      136.86        2.43 o
 -10   2   5      121.30      126.38        2.17 o
  -9   2   5      187.23      192.44        2.21 o
  -8   2   5       25.78       27.94        1.18 o
  -7   2   5       55.49       59.50        1.60 o
  -6   2   5       90.13       86.00        1.74 o
  -5   2   5      290.82      290.58        2.73 o
  -4   2   5      194.19      180.38        2.11 o
  -3   2   5      628.45      632.33        3.39 o
  -2   2   5      207.88      206.71        1.64 o
  -1   2   5     4539.01     4208.75        7.94 o
   0   2   5      569.76      582.57        2.79 o
   1   2   5      231.91      222.71        1.91 o
   2   2   5      129.58      132.40        1.49 o
   3   2   5      418.93      408.54        3.30 o
   4   2   5      339.11      352.83        3.04 o
   5   2   5       61.79       43.59        1.48 o
   6   2   5       88.64       84.19        1.86 o
   7   2   5       16.64       25.70        0.94 o
   8   2   5       40.09       46.23        1.57 o
   9   2   5      319.62      340.95        3.67 o
  10   2   5        1.96        0.64        0.50 o
  11   2   5      199.12      215.05        4.33 o
  12   2   5       95.70       90.45        1.94 o
  13   2   5        1.23        2.10        0.44 <
  14   2   5       17.85       17.90        1.30 o
 -13   3   5       -0.83        0.08        0.36 <
 -12   3   5        0.40        0.10        0.31 <
 -11   3   5        9.70       10.29        0.67 o
 -10   3   5      120.88      115.69        2.29 o
  -9   3   5        0.20        0.16        0.41 <
  -8   3   5       35.52       36.30        1.15 o
  -7   3   5      234.38      250.08        2.39 o
  -6   3   5        3.48        4.12        0.50 o
  -5   3   5       10.76       13.12        0.66 o
  -4   3   5       50.83       43.61        1.30 o
  -3   3   5      129.86      138.80        1.79 o
  -2   3   5        0.20        0.04        0.30 <
  -1   3   5       11.09       13.84        0.55 o
   0   3   5       74.43       72.21        1.48 o
   1   3   5      281.27      311.82        3.03 o
   2   3   5       25.31       29.01        1.02 o
   3   3   5      119.28      126.43        2.20 o
   4   3   5       48.60       55.69        1.53 o
   5   3   5      132.22      137.83        2.25 o
   6   3   5       24.60       23.27        1.13 o
   7   3   5        2.96        4.00        0.45 o
   8   3   5      141.41      163.87        2.60 o
   9   3   5        9.74        7.74        0.70 o
  10   3   5       50.83       55.10        1.34 o
  11   3   5       16.42       15.44        1.25 o
  12   3   5       58.45       48.91        1.55 o
  13   3   5       16.58       12.26        0.88 o
 -11   4   5       62.27       56.58        1.71 o
 -10   4   5        6.28        4.67        0.61 o
  -9   4   5       22.40       21.66        1.14 o
  -8   4   5       45.31       38.69        1.42 o
  -7   4   5      279.58      271.69        2.95 o
  -6   4   5        7.23       10.15        0.52 o
  -5   4   5       11.12       10.32        0.57 o
  -4   4   5      150.45      174.37        1.82 o
  -3   4   5        1.09        1.60        0.29 o
  -2   4   5       70.90       78.13        2.00 o
  -1   4   5        1.23        0.88        0.44 <
   0   4   5      136.29      157.12        2.72 o
   1   4   5       -0.40        0.15        0.33 <
   2   4   5      106.54      111.88        2.07 o
   3   4   5      929.06      966.32        5.39 o
   4   4   5      358.09      367.32        3.39 o
   5   4   5      260.60      270.01        2.89 o
   6   4   5       -0.09        0.06        0.55 <
   7   4   5       -0.27        0.17        0.35 <
   8   4   5      138.19      129.29        2.21 o
   9   4   5        0.91        0.49        0.20 <
  10   4   5      128.66      119.30        1.74 o
  11   4   5      118.50      103.91        1.82 o
  -8   5   5       59.85       54.96        1.45 o
  -7   5   5      185.18      182.34        2.40 o
  -6   5   5       65.16       67.91        1.77 o
  -5   5   5       97.59       96.71        1.73 o
  -4   5   5        6.60        9.51        0.50 o
  -3   5   5       61.94       77.33        1.45 o
  -2   5   5        1.38        1.72        0.46 o
  -1   5   5      272.55      274.23        3.94 o
   0   5   5       39.81       40.51        1.95 o
   1   5   5       28.26       28.58        2.35 o
   2   5   5      109.33      107.22        4.37 o
   3   5   5       90.68       88.52        2.84 o
   4   5   5        7.93        9.28        0.65 o
   5   5   5      222.36      219.05        2.39 o
   6   5   5        1.50        1.78        0.29 o
   7   5   5       20.68       17.17        0.68 o
   8   5   5       19.99       15.66        0.65 o
  -3   6   5        5.72        4.03        0.58 o
  -2   6   5       10.94       15.58        0.80 o
  -1   6   5       81.50       71.62        2.05 o
   0   6   5      125.97      108.53        2.00 o
   1   6   5        0.56        0.05        0.18 <
   2   6   5       -0.07        0.20        0.49 <
   3   6   5        1.48        1.18        0.40 o
 -14   0   6        2.41        0.51        0.84 <
 -12   0   6        1.96        0.05        0.61 o
 -10   0   6       12.61       16.82        0.84 o
  -8   0   6        7.30        8.02        0.83 o
  -6   0   6      169.16      178.82        2.73 o
  -4   0   6     8163.41     7185.10       20.34 o
  -2   0   6     1914.85     1855.39        6.07 o
   0   0   6      330.20      318.55        2.62 o
   2   0   6     1831.93     1791.83        6.45 o
   4   0   6      107.77      123.02        1.61 o
   6   0   6     2084.56     1890.51       12.54 o
   8   0   6       27.12       28.01        1.52 o
  10   0   6       94.54      100.44        2.59 o
  12   0   6       57.21       57.37        2.17 o
  14   0   6      102.28       95.57        3.53 o
 -14   1   6        9.27       10.72        0.88 o
 -13   1   6       14.72       10.75        1.25 o
 -12   1   6       67.34       69.25        2.12 o
 -11   1   6       30.11       41.34        1.86 o
 -10   1   6       17.83       14.93        0.84 o
  -9   1   6      729.90      750.86        6.06 o
  -8   1   6       24.20       19.20        1.10 o
  -7   1   6      122.49      119.78        2.24 o
  -6   1   6        5.55        6.02        0.54 o
  -5   1   6       65.69       68.14        1.21 o
  -4   1   6      175.16      176.53        1.92 o
  -3   1   6      183.29      177.07        1.45 o
  -2   1   6      198.42      199.60        1.51 o
  -1   1   6        9.38       13.21        0.35 o
   0   1   6     1495.87     1490.78        3.56 o
   1   1   6     1842.27     1812.34        3.95 o
   2   1   6     1164.47     1179.49        3.13 o
   3   1   6      288.33      273.86        1.90 o
   4   1   6      312.76      314.13        2.11 o
   5   1   6      148.72      146.85        1.83 o
   6   1   6      140.88      130.88        2.03 o
   7   1   6       90.46       89.73        2.11 o
   8   1   6      121.23      120.11        2.87 o
   9   1   6       23.89       24.20        1.16 o
  10   1   6       41.85       40.84        1.23 o
  11   1   6      113.61      115.11        2.64 o
  12   1   6      351.50      341.37        4.36 o
  13   1   6      176.98      168.47        3.45 o
  14   1   6        6.66        5.71        0.70 o
 -14   2   6       44.49       33.52        1.43 o
 -13   2   6       24.11       21.82        1.35 o
 -12   2   6        5.40        8.79        0.68 o
 -11   2   6        0.08        0.22        0.70 <
 -10   2   6        1.57        0.84        0.39 o
  -9   2   6      450.37      453.32        3.43 o
  -8   2   6       26.84       25.04        1.46 o
  -7   2   6       40.73       43.81        1.71 o
  -6   2   6        4.30        2.95        0.47 o
  -5   2   6       73.67       69.65        1.35 o
  -4   2   6      108.54      104.41        1.64 o
  -3   2   6      188.22      171.57        1.94 o
  -2   2   6      204.60      197.09        1.77 o
  -1   2   6     2788.79     2566.51        6.78 o
   0   2   6      995.85      914.44        4.27 o
   1   2   6      152.19      132.85        1.70 o
   2   2   6      397.91      383.82        2.63 o
   3   2   6      302.68      286.78        3.03 o
   4   2   6        0.07        0.47        0.58 <
   5   2   6       89.29       96.83        1.70 o
   6   2   6       88.52       76.47        1.89 o
   7   2   6        6.26        2.94        0.63 o
   8   2   6       10.85       14.67        0.95 o
   9   2   6        3.65        6.01        0.47 o
  10   2   6        0.16        0.30        0.59 <
  11   2   6        0.81        0.00        0.25 <
  12   2   6       59.34       60.40        1.80 o
  13   2   6       28.11       26.05        1.09 o
 -12   3   6       55.45       50.14        1.45 o
 -11   3   6       10.32       11.62        0.70 o
 -10   3   6      138.45      139.79        2.43 o
  -9   3   6       23.46       21.83        0.97 o
  -8   3   6      180.91      177.41        2.16 o
  -7   3   6       77.93       82.32        1.62 o
  -6   3   6       62.73       67.11        1.64 o
  -5   3   6       14.61       19.24        0.81 o
  -4   3   6        1.13        1.71        0.37 o
  -3   3   6       39.38       33.38        1.08 o
  -2   3   6      831.15      771.81        4.77 o
  -1   3   6       22.44       26.82        0.78 o
   0   3   6     1264.73     1196.04        6.53 o
   1   3   6       16.60       12.33        0.81 o
   2   3   6       28.71       27.66        1.11 o
   3   3   6      564.35      564.52        4.59 o
   4   3   6      898.81      897.31        6.50 o
   5   3   6       25.85       30.61        1.03 o
   6   3   6      192.67      202.38        2.99 o
   7   3   6       18.65       21.35        0.84 o
   8   3   6       55.44       73.68        1.64 o
   9   3   6       38.83       44.57        1.24 o
  10   3   6        1.33        1.55        0.39 o
  11   3   6      174.02      169.44        3.64 o
  12   3   6      132.01      124.20        2.20 o
 -11   4   6       26.42       23.98        1.53 o
 -10   4   6       13.36       13.87        0.80 o
  -9   4   6        1.34        0.69        0.41 o
  -8   4   6       34.58       37.26        1.12 o
  -7   4   6        0.38        0.11        0.36 <
  -6   4   6      450.67      450.57        3.23 o
  -5   4   6      290.53      330.34        2.61 o
  -4   4   6        4.34        7.38        0.38 o
  -3   4   6      123.94      115.20        1.73 o
  -2   4   6       16.67       16.90        0.67 o
  -1   4   6       35.21       44.64        1.12 o
   0   4   6       17.24       19.84        0.85 o
   1   4   6       23.01       25.78        0.84 o
   2   4   6       50.35       52.00        1.32 o
   3   4   6       10.22        9.84        0.60 o
   4   4   6      119.30      119.00        2.14 o
   5   4   6      217.67      227.34        2.91 o
   6   4   6        0.67        0.05        0.28 <
   7   4   6        4.99        5.55        0.50 o
   8   4   6        0.07        0.01        0.75 <
   9   4   6       24.74       22.25        0.97 o
  10   4   6       22.04       21.85        0.67 o
  11   4   6        3.76        4.55        0.70 o
  -8   5   6       73.27       68.60        1.53 o
  -7   5   6       11.70       11.22        0.75 o
  -6   5   6       70.52       71.26        1.56 o
  -5   5   6       53.69       47.82        1.27 o
  -4   5   6        1.70        0.52        0.38 o
  -3   5   6       29.06       32.20        1.01 o
  -2   5   6       82.33       79.18        1.85 o
  -1   5   6        5.41        8.98        0.80 o
   0   5   6      283.44      261.47        7.13 o
   1   5   6       39.71       40.88        2.72 o
   2   5   6       68.31       67.39        2.37 o
   3   5   6        1.45        1.13        0.41 o
   4   5   6       16.42       17.16        0.76 o
   5   5   6        0.60        1.64        0.27 <
   6   5   6       22.85       25.69        0.70 o
   7   5   6        9.00        7.12        0.46 o
   8   5   6        2.85        1.87        0.41 o
  -3   6   6        1.49        0.02        0.53 <
  -2   6   6       32.44       25.92        1.23 o
  -1   6   6        1.13        0.42        0.37 o
   0   6   6       33.01       28.23        1.01 o
   1   6   6       65.35       58.27        1.40 o
   2   6   6       13.52       12.21        0.83 o
 -13   0   7        4.52        7.52        0.72 o
 -11   0   7       32.37       29.45        1.84 o
  -9   0   7       68.57       68.50        2.47 o
  -7   0   7       85.44       84.70        2.44 o
  -5   0   7      310.41      276.37        3.51 o
  -3   0   7      319.77      316.60        3.08 o
  -1   0   7      691.62      673.79        4.09 o
   1   0   7      235.61      252.37        1.98 o
   3   0   7       86.78       86.67        1.48 o
   5   0   7     3374.31     3234.01       12.74 o
   7   0   7       51.36       53.19        2.32 o
   9   0   7       30.63       35.23        2.41 o
  11   0   7        5.96        5.74        0.84 o
  13   0   7       39.35       39.55        2.22 o
 -14   1   7       -0.68        0.06        0.31 <
 -13   1   7       47.14       45.96        2.01 o
 -12   1   7        4.72        9.52        0.89 o
 -11   1   7        4.01        7.77        0.88 o
 -10   1   7       98.15      112.60        1.81 o
  -9   1   7        1.33        1.13        0.46 <
  -8   1   7      521.81      521.53        4.97 o
  -7   1   7      212.61      217.28        3.01 o
  -6   1   7      388.83      358.51        3.79 o
  -5   1   7      379.45      369.43        3.37 o
  -4   1   7      270.23      259.26        2.33 o
  -3   1   7      166.26      164.41        1.65 o
  -2   1   7      166.03      160.27        1.50 o
  -1   1   7       38.38       44.49        0.74 o
   0   1   7      211.26      190.33        1.41 o
   1   1   7      974.40      920.09        3.04 o
   2   1   7      263.33      245.30        1.84 o
   3   1   7     2071.19     1968.58        5.85 o
   4   1   7      654.05      641.87        3.36 o
   5   1   7       91.46       93.22        1.50 o
   6   1   7        7.92        9.25        0.57 o
   7   1   7       35.95       27.32        1.39 o
   8   1   7       31.41       34.49        1.39 o
   9   1   7      169.03      177.40        2.32 o
  10   1   7        0.28        0.07        0.37 <
  11   1   7       -0.67        0.07        0.30 <
  12   1   7       18.67       17.15        0.92 o
  13   1   7       12.71       11.61        0.78 o
  14   1   7       47.89       44.49        1.52 o
 -13   2   7        2.44        1.36        0.57 o
 -12   2   7        8.37       10.84        0.64 o
 -11   2   7       31.97       39.72        1.26 o
 -10   2   7       24.05       27.85        1.01 o
  -9   2   7      568.53      592.09        4.02 o
  -8   2   7       46.86       51.92        1.91 o
  -7   2   7     1194.77     1184.85       10.18 o
  -6   2   7      210.93      223.43        2.94 o
  -5   2   7       16.52       19.35        0.82 o
  -4   2   7      203.72      222.48        2.46 o
  -3   2   7       70.44       72.53        1.24 o
  -2   2   7       27.87       24.33        0.78 o
  -1   2   7       46.07       48.55        0.90 o
   0   2   7     1016.08      882.39        4.55 o
   1   2   7     2736.43     2556.73        7.21 o
   2   2   7      486.31      442.87        3.15 o
   3   2   7     1287.89     1271.72        5.92 o
   4   2   7      163.89      164.52        2.26 o
   5   2   7      172.73      181.59        2.41 o
   6   2   7      258.67      246.52        3.28 o
   7   2   7       12.70       13.99        0.88 o
   8   2   7       13.78       12.58        0.77 o
   9   2   7       16.83       18.17        0.95 o
  10   2   7        0.36        0.64        0.43 <
  11   2   7       13.00       15.97        0.95 o
  12   2   7       17.83       20.47        1.00 o
  13   2   7      338.54      306.71        2.94 o
 -12   3   7       43.39       32.76        1.25 o
 -11   3   7        8.73        7.54        0.64 o
 -10   3   7        4.68        4.14        0.50 o
  -9   3   7       50.76       50.20        1.25 o
  -8   3   7      177.84      181.03        2.36 o
  -7   3   7       23.72       25.69        0.88 o
  -6   3   7     1388.27     1422.10        8.81 o
  -5   3   7       20.90       26.52        0.96 o
  -4   3   7        0.53        0.03        0.22 <
  -3   3   7       16.54       20.88        0.75 o
  -2   3   7       21.45       11.93        0.87 o
  -1   3   7      225.55      213.61        2.84 o
   0   3   7      379.93      359.35        3.68 o
   1   3   7        6.43        7.40        0.55 o
   2   3   7      300.22      305.47        3.19 o
   3   3   7        1.09        0.11        0.42 <
   4   3   7       67.09       70.14        1.70 o
   5   3   7      129.19      138.84        2.39 o
   6   3   7        5.63        4.97        0.55 o
   7   3   7       11.93        9.72        0.68 o
   8   3   7        1.64        1.71        0.46 o
   9   3   7      144.54      154.38        2.28 o
  10   3   7        8.93        8.51        0.61 o
  11   3   7        9.19        5.11        0.94 o
  12   3   7       30.04       27.68        1.03 o
 -10   4   7        8.24        5.83        0.78 o
  -9   4   7       13.21       17.03        1.06 o
  -8   4   7        0.34        0.28        0.34 <
  -7   4   7      128.35      135.39        2.15 o
  -6   4   7       35.45       33.79        1.20 o
  -5   4   7      134.07      135.61        2.07 o
  -4   4   7       14.32       22.05        0.62 o
  -3   4   7       69.70       80.85        1.35 o
  -2   4   7      145.36      166.71        2.00 o
  -1   4   7       46.37       38.69        1.07 o
   0   4   7      135.14      147.83        1.93 o
   1   4   7        3.64        2.77        0.39 o
   2   4   7        1.38        1.90        0.31 o
   3   4   7        0.16        0.17        0.48 <
   4   4   7      321.77      348.88        3.51 o
   5   4   7      328.54      333.41        3.56 o
   6   4   7       54.72       54.18        1.68 o
   7   4   7       17.61       15.97        0.87 o
   8   4   7        1.97        2.13        0.42 o
   9   4   7       36.25       37.61        1.16 o
  10   4   7        3.71        2.62        0.32 o
  -8   5   7        5.34        3.94        0.46 o
  -7   5   7       15.86       15.11        0.81 o
  -6   5   7        2.71        3.92        0.41 o
  -5   5   7       17.28       14.94        0.83 o
  -4   5   7        0.59        0.55        0.22 <
  -3   5   7       22.36       18.55        0.88 o
  -2   5   7      128.11      126.74        2.26 o
  -1   5   7       16.79       17.06        1.03 o
   0   5   7        3.11        3.26        0.74 o
   1   5   7       97.45       98.05        2.87 o
   2   5   7       18.43       21.57        1.07 o
   3   5   7       22.81       23.64        0.99 o
   4   5   7       84.22       91.01        1.60 o
   5   5   7       10.20       13.02        0.68 o
   6   5   7        8.29        7.73        0.44 o
   7   5   7       37.67       36.05        0.91 o
   8   5   7       16.25       13.55        0.71 o
  -1   6   7       11.83        9.26        1.13 o
   0   6   7      106.15      101.09        3.03 o
 -14   0   8       67.22       45.99        2.71 o
 -12   0   8        0.39        1.16        0.46 <
 -10   0   8        3.51        4.83        0.57 o
  -8   0   8       11.95       13.21        1.24 o
  -6   0   8       42.07       47.82        1.65 o
  -4   0   8     3754.35     3422.69       11.82 o
  -2   0   8     1848.94     1809.64        7.61 o
   0   0   8     1929.53     1826.46        7.53 o
   2   0   8       48.06       62.25        1.23 o
   4   0   8     4222.12     3988.62       12.36 o
   6   0   8        0.96        2.69        0.32 <
   8   0   8        0.05        0.01        1.55 <
  10   0   8      184.36      196.82        5.92 o
  12   0   8      257.85      259.08        6.34 o
  14   0   8       -0.05        0.36        1.19 <
 -14   1   8        3.39        3.66        0.57 o
 -13   1   8       40.28       30.47        1.79 o
 -12   1   8       70.39       66.48        2.61 o
 -11   1   8       41.79       47.04        1.68 o
 -10   1   8       31.32       37.69        1.49 o
  -9   1   8      125.74      135.11        1.85 o
  -8   1   8      614.33      639.11        5.46 o
  -7   1   8       58.29       60.59        1.64 o
  -6   1   8      253.04      240.72        2.93 o
  -5   1   8     1525.37     1461.75        6.92 o
  -4   1   8       32.62       26.09        0.89 o
  -3   1   8      106.38       95.14        1.41 o
  -2   1   8        3.28        1.57        0.31 o
  -1   1   8      276.58      267.80        1.96 o
   0   1   8      324.67      274.40        2.05 o
   1   1   8     2049.92     1893.81        4.70 o
   2   1   8      159.40      152.89        1.45 o
   3   1   8     3559.59     3310.73        8.24 o
   4   1   8       40.64       41.22        0.95 o
   5   1   8      113.92      116.49        1.74 o
   6   1   8      637.69      601.44        4.91 o
   7   1   8      188.84      180.16        2.67 o
   8   1   8       24.76       30.59        1.40 o
   9   1   8       16.10       19.02        0.82 o
  10   1   8       20.02       22.10        1.18 o
  11   1   8        5.59        4.63        0.85 o
  12   1   8       11.57       12.57        0.73 o
  13   1   8      182.97      164.00        2.25 o
  14   1   8       63.30       61.33        2.37 o
 -13   2   8        0.69        0.38        0.28 <
 -12   2   8        1.91        3.04        0.42 o
 -11   2   8        8.06       11.02        0.68 o
 -10   2   8       56.12       56.76        1.49 o
  -9   2   8      263.93      272.74        2.91 o
  -8   2   8      784.23      810.90        4.41 o
  -7   2   8      813.37      810.95        7.62 o
  -6   2   8       48.08       47.23        1.37 o
  -5   2   8       21.50       22.46        0.98 o
  -4   2   8       79.48       77.97        1.73 o
  -3   2   8      182.18      179.51        2.18 o
  -2   2   8      257.87      244.06        2.55 o
  -1   2   8       11.14       14.30        0.51 o
   0   2   8        6.61        2.00        0.41 o
   1   2   8       69.50       75.26        1.12 o
   2   2   8      223.33      232.96        2.12 o
   3   2   8      331.78      339.57        3.30 o
   4   2   8      277.66      278.59        3.23 o
   5   2   8       11.95       12.84        0.76 o
   6   2   8      119.45      121.56        2.48 o
   7   2   8       32.13       42.50        1.46 o
   8   2   8        1.05        1.47        0.45 <
   9   2   8        1.89        2.60        0.48 o
  10   2   8       21.72       21.79        1.24 o
  11   2   8       13.18       15.20        0.94 o
  12   2   8       96.24       92.03        2.10 o
  13   2   8        2.53        3.70        0.39 o
 -12   3   8        9.53        7.38        0.73 o
 -11   3   8        7.20        6.64        0.67 o
 -10   3   8        1.38        1.51        0.43 o
  -9   3   8       25.93       25.48        0.93 o
  -8   3   8      284.87      291.84        3.02 o
  -7   3   8      145.85      148.70        2.00 o
  -6   3   8     1389.60     1416.33        6.04 o
  -5   3   8       27.64       32.76        1.13 o
  -4   3   8        4.98        8.39        0.50 o
  -3   3   8      101.85      104.37        1.81 o
  -2   3   8       23.54       29.73        0.86 o
  -1   3   8       21.03       22.53        0.86 o
   0   3   8       47.71       48.71        1.19 o
   1   3   8      115.56      123.11        1.84 o
   2   3   8      571.88      566.40        4.80 o
   3   3   8        4.60        3.44        0.57 o
   4   3   8      128.44      136.27        2.41 o
   5   3   8      630.33      657.45        5.32 o
   6   3   8        0.40        1.09        0.34 <
   7   3   8        7.80        7.45        0.66 o
   8   3   8       23.75       23.70        1.28 o
   9   3   8        7.35        9.20        0.61 o
  10   3   8      122.78      124.02        2.19 o
  11   3   8        5.85        4.65        0.76 o
  12   3   8       67.97       61.32        1.80 o
 -10   4   8       11.79       13.58        0.84 o
  -9   4   8       27.26       26.69        1.41 o
  -8   4   8        2.27        1.52        0.43 o
  -7   4   8       11.91       12.18        0.72 o
  -6   4   8        3.84        4.41        0.49 o
  -5   4   8       43.29       54.47        1.20 o
  -4   4   8        1.59        1.61        0.37 o
  -3   4   8        2.83        5.56        0.37 o
  -2   4   8       20.52       16.39        0.73 o
  -1   4   8        1.87        2.53        0.32 o
   0   4   8        7.78        5.27        0.46 o
   1   4   8      119.66      124.23        1.66 o
   2   4   8       25.04       27.93        1.12 o
   3   4   8      478.05      498.41        4.26 o
   4   4   8        2.09        1.40        0.44 o
   5   4   8      235.92      238.66        3.94 o
   6   4   8      186.04      181.44        3.46 o
   7   4   8        2.65        1.89        0.45 o
   8   4   8        6.96        4.59        0.56 o
   9   4   8      115.17      100.96        1.94 o
  10   4   8        5.87        6.17        0.39 o
  -7   5   8       38.80       36.60        1.15 o
  -6   5   8       20.76       19.64        0.81 o
  -5   5   8       14.83       12.48        0.74 o
  -4   5   8      173.18      165.54        2.48 o
  -3   5   8       36.54       44.39        1.20 o
  -2   5   8       98.18      102.01        2.29 o
  -1   5   8        1.78        3.77        0.51 o
   0   5   8      102.20      100.87        2.32 o
   1   5   8       27.14       25.05        1.53 o
   2   5   8      283.65      285.26        4.66 o
   3   5   8        0.92        0.28        0.23 <
   4   5   8       72.37       75.11        1.44 o
   5   5   8        7.53        6.58        0.58 o
   6   5   8       48.72       41.08        0.97 o
   7   5   8       10.13       11.29        0.55 o
 -13   0   9        9.74        5.97        1.33 o
 -11   0   9       15.46       20.97        1.32 o
  -9   0   9        1.13        0.92        0.45 <
  -7   0   9       91.61      101.36        3.11 o
  -5   0   9      191.53      171.55        3.38 o
  -3   0   9        8.49        7.98        0.65 o
  -1   0   9     1168.86     1172.24        5.52 o
   1   0   9     1166.93     1123.88        5.59 o
   3   0   9     1207.20     1187.57        6.75 o
   5   0   9       77.43       74.48        2.66 o
   7   0   9      653.70      597.37        8.53 o
   9   0   9        0.33        0.10        0.44 <
  11   0   9      120.82      125.31        4.64 o
  13   0   9       30.04       27.70        1.86 o
 -14   1   9       21.89       15.20        1.51 o
 -13   1   9       96.95       81.73        2.59 o
 -12   1   9       16.61       14.12        1.31 o
 -11   1   9       93.33      120.98        2.44 o
 -10   1   9        1.64        0.05        0.56 <
  -9   1   9       18.12       15.22        0.77 o
  -8   1   9        5.24        6.41        0.61 o
  -7   1   9      421.98      450.02        4.42 o
  -6   1   9       76.01       83.04        1.67 o
  -5   1   9       86.88       85.10        1.65 o
  -4   1   9      254.89      234.24        2.84 o
  -3   1   9      144.51      124.06        1.82 o
  -2   1   9        0.81        0.54        0.16 <
  -1   1   9      113.22      107.79        1.36 o
   0   1   9      333.49      293.27        2.33 o
   1   1   9      258.71      253.92        1.86 o
   2   1   9        1.31        0.47        0.24 o
   3   1   9      207.22      207.25        2.11 o
   4   1   9      112.76      105.90        1.56 o
   5   1   9        9.39        6.01        0.60 o
   6   1   9       14.26       14.87        0.87 o
   7   1   9        0.45        0.00        0.33 <
   8   1   9        5.29        4.48        0.72 o
   9   1   9       15.63       12.69        0.83 o
  10   1   9       49.83       52.99        1.81 o
  11   1   9        0.82        1.31        0.23 <
  12   1   9       67.19       68.38        1.56 o
  13   1   9        6.23        6.00        0.46 o
 -13   2   9       10.53        8.69        0.84 o
 -12   2   9       -0.16        0.10        0.52 <
 -11   2   9       -0.46        0.04        0.34 <
 -10   2   9       45.01       47.98        1.49 o
  -9   2   9      129.47      138.75        2.28 o
  -8   2   9      244.38      257.76        2.41 o
  -7   2   9      756.48      749.98        6.77 o
  -6   2   9       72.49       70.02        2.00 o
  -5   2   9        1.18        2.20        0.37 o
  -4   2   9        8.69        5.80        0.67 o
  -3   2   9      217.83      209.58        2.65 o
  -2   2   9      163.87      152.26        2.13 o
  -1   2   9      176.12      190.65        1.94 o
   0   2   9       14.68       14.64        0.61 o
   1   2   9     1265.27     1207.34        5.16 o
   2   2   9      440.24      489.39        3.10 o
   3   2   9      737.57      741.70        5.07 o
   4   2   9        0.39        0.14        0.27 <
   5   2   9       21.78       23.37        0.99 o
   6   2   9       63.34       74.96        1.85 o
   7   2   9        0.82        0.49        0.21 <
   8   2   9        1.49        1.56        0.64 <
   9   2   9       28.93       31.63        1.41 o
  10   2   9        3.23        4.25        0.60 o
  11   2   9       38.12       35.27        1.46 o
  12   2   9        9.43       10.07        0.59 o
  13   2   9      114.47      105.91        2.15 o
 -12   3   9       55.18       40.01        1.52 o
 -11   3   9       16.02       16.14        1.06 o
 -10   3   9      108.98      101.75        2.89 o
  -9   3   9       16.18       17.06        0.81 o
  -8   3   9       15.90       15.54        0.85 o
  -7   3   9        4.82        3.27        0.55 o
  -6   3   9      179.71      184.58        1.91 o
  -5   3   9      167.74      181.51        1.84 o
  -4   3   9       24.33       27.60        1.07 o
  -3   3   9       30.24       33.29        1.09 o
  -2   3   9      167.30      173.60        2.47 o
  -1   3   9       33.30       37.65        1.10 o
   0   3   9       42.63       37.79        1.23 o
   1   3   9       24.84       22.93        0.95 o
   2   3   9       63.94       62.52        1.66 o
   3   3   9      331.45      365.69        4.04 o
   4   3   9      440.01      465.20        4.70 o
   5   3   9        4.46        4.83        0.51 o
   6   3   9      200.51      202.45        3.45 o
   7   3   9       38.92       39.96        1.37 o
   8   3   9        7.18        5.69        0.79 o
   9   3   9       11.31       10.65        0.77 o
  10   3   9      106.94      108.53        1.98 o
  11   3   9        2.99        3.06        0.57 o
 -10   4   9       10.30        8.52        0.76 o
  -9   4   9       69.56       60.86        2.10 o
  -8   4   9        0.59        0.09        0.23 <
  -7   4   9        3.55        2.18        0.52 o
  -6   4   9       16.01       14.99        0.82 o
  -5   4   9      167.12      167.07        2.51 o
  -4   4   9       28.96       31.19        0.98 o
  -3   4   9       60.79       61.32        1.30 o
  -2   4   9      188.28      226.03        2.24 o
  -1   4   9       22.32       19.05        0.87 o
   0   4   9      186.85      203.50        2.37 o
   1   4   9        0.33        0.62        0.27 <
   2   4   9      106.01      105.48        2.26 o
   3   4   9        4.93        4.97        0.54 o
   4   4   9       40.53       41.51        1.67 o
   5   4   9      165.24      172.74        2.80 o
   6   4   9      129.35      127.10        2.85 o
   7   4   9       31.36       33.34        1.07 o
   8   4   9       50.40       46.93        1.24 o
   9   4   9        4.31        3.09        0.44 o
  10   4   9      205.94      171.54        4.14 o
  -7   5   9        4.13        1.65        0.41 o
  -6   5   9       12.82       10.63        0.72 o
  -5   5   9       56.90       56.96        1.56 o
  -4   5   9        4.71        6.51        0.48 o
  -3   5   9       22.50       22.60        0.94 o
  -2   5   9        1.06        0.78        0.41 <
  -1   5   9        8.94       14.87        0.78 o
   0   5   9       18.04       16.94        0.99 o
   1   5   9      213.02      198.37        3.98 o
   2   5   9       42.63       37.58        1.84 o
   3   5   9       12.55       12.26        0.86 o
   4   5   9      229.96      216.86        2.44 o
   5   5   9       74.40       72.25        1.35 o
   6   5   9       25.76       27.30        0.68 o
   7   5   9        5.63        4.76        0.41 o
 -12   0  10        4.22        3.34        1.01 o
 -10   0  10       74.76      129.15        2.17 o
  -8   0  10      100.51      119.92        3.00 o
  -6   0  10      467.17      449.13        5.92 o
  -4   0  10     1010.71      968.99        7.54 o
  -2   0  10     1045.29      993.00        6.56 o
   0   0  10      173.21      197.62        3.02 o
   2   0  10      157.13      149.73        2.49 o
   4   0  10      837.80      807.84        6.43 o
   6   0  10      221.14      226.96        4.88 o
   8   0  10      250.38      240.43        4.16 o
  10   0  10        7.47       10.89        0.94 o
  12   0  10        7.07        6.28        1.17 o
 -13   1  10        4.24        3.13        0.62 o
 -12   1  10       39.16       41.53        1.45 o
 -11   1  10       18.70       14.45        1.15 o
 -10   1  10      108.81      117.33        2.29 o
  -9   1  10       56.25       72.14        1.69 o
  -8   1  10       16.51       19.63        0.76 o
  -7   1  10       94.22       94.05        2.36 o
  -6   1  10      169.15      162.40        2.77 o
  -5   1  10       25.35       28.39        1.02 o
  -4   1  10       16.36       12.01        0.82 o
  -3   1  10        0.49        0.54        0.22 <
  -2   1  10       30.29       29.45        0.89 o
  -1   1  10        3.15        4.34        0.33 o
   0   1  10        3.89        2.01        0.34 o
   1   1  10       10.68        6.08        0.46 o
   2   1  10      800.30      744.40        3.60 o
   3   1  10        0.13        0.01        0.39 <
   4   1  10      168.23      177.60        1.99 o
   5   1  10      268.04      266.78        3.25 o
   6   1  10      361.40      369.59        4.26 o
   7   1  10      401.14      376.88        4.66 o
   8   1  10       14.40       16.06        0.76 o
   9   1  10        0.05        0.81        1.59 <
  10   1  10       18.63       21.14        1.11 o
  11   1  10       18.08       18.68        0.91 o
  12   1  10       22.10       22.66        1.04 o
  13   1  10      139.43      132.34        2.05 o
 -13   2  10        9.11        5.74        1.01 o
 -12   2  10       16.32       11.50        0.90 o
 -11   2  10        3.25        3.36        0.59 o
 -10   2  10       14.44       15.92        0.89 o
  -9   2  10        8.16        8.53        0.65 o
  -8   2  10      237.50      232.08        3.08 o
  -7   2  10      744.96      747.61        4.31 o
  -6   2  10       15.04       18.25        0.97 o
  -5   2  10      131.51      134.52        2.43 o
  -4   2  10       60.65       60.81        1.61 o
  -3   2  10       39.03       40.70        1.19 o
  -2   2  10       66.22       55.16        1.50 o
  -1   2  10       37.49       33.16        1.00 o
   0   2  10      233.31      222.78        2.42 o
   1   2  10      732.36      699.98        4.10 o
   2   2  10     1208.57     1155.25        5.61 o
   3   2  10       66.49       66.09        1.50 o
   4   2  10       15.76       15.93        0.79 o
   5   2  10      115.98      119.65        2.22 o
   6   2  10       38.73       38.16        1.35 o
   7   2  10       52.97       57.56        1.47 o
   8   2  10       18.38       18.57        1.46 o
   9   2  10       19.94       23.55        1.21 o
  10   2  10       12.65       13.73        0.95 o
  11   2  10       11.84       10.45        1.06 o
  12   2  10       18.32       18.94        0.86 o
 -11   3  10       40.75       32.70        1.55 o
 -10   3  10       35.06       34.70        1.35 o
  -9   3  10       89.23       93.37        1.96 o
  -8   3  10      301.77      296.68        3.74 o
  -7   3  10        0.86        0.59        0.24 <
  -6   3  10      199.35      196.63        2.31 o
  -5   3  10      174.30      175.92        1.89 o
  -4   3  10        0.77        0.31        0.18 <
  -3   3  10       11.70       13.62        0.78 o
  -2   3  10        1.62        2.86        0.42 o
  -1   3  10       42.85       40.24        1.27 o
   0   3  10      258.86      241.29        3.04 o
   1   3  10       51.51       45.96        1.37 o
   2   3  10      473.45      502.41        4.87 o
   3   3  10      324.94      343.47        4.04 o
   4   3  10       54.43       58.92        1.38 o
   5   3  10      428.08      445.31        3.91 o
   6   3  10      531.86      521.56        7.05 o
   7   3  10        1.41        1.83        0.68 <
   8   3  10       18.38       20.10        1.12 o
   9   3  10        0.38        0.04        0.41 <
  10   3  10       19.82       20.35        0.86 o
  11   3  10       14.13       15.88        0.92 o
 -10   4  10       18.66       19.33        1.28 o
  -9   4  10       58.37       49.69        1.82 o
  -8   4  10       24.72       25.39        0.95 o
  -7   4  10        5.17        6.96        0.58 o
  -6   4  10       13.45       14.76        0.84 o
  -5   4  10        0.07        0.15        0.71 <
  -4   4  10       21.12       20.88        1.07 o
  -3   4  10       94.56      110.82        1.73 o
  -2   4  10        6.24        4.18        0.52 o
  -1   4  10      348.03      361.44        3.62 o
   0   4  10        0.49        2.54        0.19 <
   1   4  10       34.96       38.72        1.05 o
   2   4  10        1.67        1.71        0.44 o
   3   4  10       32.24       31.86        1.26 o
   4   4  10       10.32       12.49        0.79 o
   5   4  10       35.78       36.28        1.33 o
   6   4  10        1.65        1.54        0.55 o
   7   4  10        8.78        7.02        0.69 o
   8   4  10       37.78       33.91        1.03 o
   9   4  10       15.36       13.25        0.60 o
  -6   5  10       62.26       53.39        1.73 o
  -5   5  10       77.33       68.03        2.07 o
  -4   5  10      150.48      142.37        2.50 o
  -3   5  10       41.92       41.41        1.19 o
  -2   5  10       -0.14        0.26        0.56 <
  -1   5  10        2.76        4.16        0.51 o
   0   5  10        5.13        4.19        0.60 o
   1   5  10        3.15        2.57        0.47 o
   2   5  10       44.63       41.66        1.82 o
   3   5  10       -0.24        0.02        0.41 <
   4   5  10       99.93       87.88        1.54 o
   5   5  10        1.39        1.94        0.29 o
   6   5  10       54.86       50.76        0.91 o
 -13   0  11        0.24        0.71        0.57 <
 -11   0  11        4.98        5.93        0.76 o
  -9   0  11      143.99      168.14        3.72 o
  -7   0  11        2.00        0.96        0.56 o
  -5   0  11       64.84       68.26        2.15 o
  -3   0  11      277.02      265.15        3.67 o
  -1   0  11      292.80      277.05        4.16 o
   1   0  11      180.97      185.80        3.33 o
   3   0  11      482.45      458.60        4.99 o
   5   0  11      110.98       96.61        3.42 o
   7   0  11      542.10      526.63        8.16 o
   9   0  11        5.24        6.74        0.90 o
  11   0  11        4.25        4.32        0.74 o
  13   0  11        6.44        5.19        0.90 o
 -13   1  11       33.00       26.88        1.36 o
 -12   1  11        0.87        0.05        0.25 <
 -11   1  11       22.28       23.07        1.20 o
 -10   1  11       11.87       21.71        0.74 o
  -9   1  11       48.82       64.85        1.57 o
  -8   1  11        1.62        1.79        0.38 o
  -7   1  11       35.64       38.39        1.51 o
  -6   1  11      248.92      242.27        3.79 o
  -5   1  11      407.74      398.53        4.61 o
  -4   1  11        0.42        0.14        0.35 <
  -3   1  11       68.93       71.80        1.65 o
  -2   1  11       25.88       25.93        1.02 o
  -1   1  11       15.94       16.80        0.68 o
   0   1  11       95.67       88.67        1.53 o
   1   1  11      231.22      209.30        2.38 o
   2   1  11      246.87      229.02        2.49 o
   3   1  11      206.77      190.53        2.31 o
   4   1  11        0.36        0.48        0.26 <
   5   1  11       44.25       42.50        1.50 o
   6   1  11        4.02        3.37        0.58 o
   7   1  11       42.66       40.23        1.30 o
   8   1  11       61.42       67.05        2.45 o
   9   1  11        1.78        2.32        0.57 o
  10   1  11       32.03       36.19        1.81 o
  11   1  11      125.12      126.52        2.58 o
  12   1  11        1.89        1.34        0.45 o
  13   1  11       10.06       10.19        0.99 o
 -12   2  11       58.17       46.23        1.81 o
 -11   2  11        9.61        6.40        0.81 o
 -10   2  11        2.62        2.42        0.48 o
  -9   2  11        2.77        1.46        0.56 o
  -8   2  11       25.57       26.34        1.20 o
  -7   2  11      296.22      310.91        3.05 o
  -6   2  11      305.56      324.77        3.05 o
  -5   2  11     2575.40     2584.33       14.22 o
  -4   2  11      276.83      294.97        3.79 o
  -3   2  11        8.21        9.83        0.66 o
  -2   2  11       46.35       59.22        1.33 o
  -1   2  11       38.90       42.05        1.05 o
   0   2  11       18.11       20.15        0.75 o
   1   2  11       28.54       34.64        0.93 o
   2   2  11      754.93      708.85        4.57 o
   3   2  11      390.72      393.96        3.94 o
   4   2  11      345.55      347.38        3.58 o
   5   2  11      750.99      746.53        5.69 o
   6   2  11      163.65      176.45        2.07 o
   7   2  11      174.27      188.43        2.59 o
   8   2  11       78.11       72.34        2.33 o
   9   2  11        2.95        3.68        0.78 o
  10   2  11        4.13        6.18        0.65 o
  11   2  11        1.08        1.33        0.53 <
  12   2  11        0.86        0.48        0.17 <
 -11   3  11       -0.32        0.00        0.35 <
 -10   3  11       34.35       27.55        1.27 o
  -9   3  11       13.76       11.43        0.82 o
  -8   3  11       51.06       52.41        1.55 o
  -7   3  11       48.40       49.91        1.56 o
  -6   3  11      329.73      325.46        3.19 o
  -5   3  11       83.37       89.57        1.50 o
  -4   3  11      573.21      601.53        3.61 o
  -3   3  11      112.16      132.72        1.75 o
  -2   3  11        4.63        6.13        0.47 o
  -1   3  11        1.88        2.14        0.42 o
   0   3  11       25.40       23.58        1.01 o
   1   3  11       53.21       46.03        1.49 o
   2   3  11        2.25        1.22        0.45 o
   3   3  11       65.92       70.19        1.55 o
   4   3  11       68.65       72.46        1.44 o
   5   3  11        8.10        6.14        0.60 o
   6   3  11        0.77        0.53        0.27 <
   7   3  11       13.09       13.68        1.20 o
   8   3  11       19.20       20.31        1.10 o
   9   3  11        1.20        1.82        0.45 <
  10   3  11        1.83        1.05        0.38 o
  11   3  11       39.81       39.02        1.32 o
  -9   4  11       61.38       50.23        1.74 o
  -8   4  11        3.75        4.22        0.51 o
  -7   4  11       84.82       89.31        1.78 o
  -6   4  11        1.07        1.49        0.42 <
  -5   4  11        1.66        0.55        0.41 o
  -4   4  11       11.39       12.57        0.80 o
  -3   4  11       31.94       32.37        1.14 o
  -2   4  11       59.37       81.21        1.51 o
  -1   4  11       60.82       74.22        1.95 o
   0   4  11      107.31      119.06        2.55 o
   1   4  11        4.16        3.35        0.60 o
   2   4  11       47.71       51.52        1.48 o
   3   4  11       16.40       16.22        0.92 o
   4   4  11       25.67       27.92        1.13 o
   5   4  11       31.33       32.79        1.21 o
   6   4  11       70.01       75.48        1.99 o
   7   4  11       63.63       60.60        1.37 o
   8   4  11       12.10       10.58        0.58 o
   9   4  11       44.00       32.35        1.01 o
  -6   5  11        0.98        0.50        0.19 <
  -5   5  11        2.65        1.32        0.47 o
  -4   5  11       12.75       12.13        0.92 o
  -3   5  11        0.86        1.21        0.19 <
  -2   5  11        0.46        0.52        0.35 <
  -1   5  11      182.48      169.12        3.43 o
   0   5  11       71.11       71.34        1.50 o
   1   5  11       27.18       29.13        1.37 o
   2   5  11       20.92       18.64        0.83 o
   3   5  11        1.25        0.49        0.50 <
   4   5  11        4.89        6.83        0.49 o
   5   5  11       11.00        8.02        0.56 o
 -12   0  12        3.39        3.10        0.54 o
 -10   0  12      142.12      168.70        3.61 o
  -8   0  12      146.39      155.58        2.96 o
  -6   0  12        2.46        3.12        0.67 o
  -4   0  12       16.25       21.46        1.13 o
  -2   0  12       43.52       41.65        1.75 o
   0   0  12     1016.61     1000.77        8.20 o
   2   0  12     2186.99     2057.32       17.71 o
   4   0  12       29.81       26.23        1.37 o
   6   0  12      615.63      594.70        8.52 o
   8   0  12       63.55       69.15        2.03 o
  10   0  12       10.83       13.50        1.08 o
  12   0  12      217.10      202.26        5.10 o
 -12   1  12        3.34        3.62        0.51 o
 -11   1  12       11.41        9.69        0.86 o
 -10   1  12       87.37       92.71        1.80 o
  -9   1  12        3.75        4.23        0.52 o
  -8   1  12       26.56       30.68        1.20 o
  -7   1  12      334.07      349.18        2.96 o
  -6   1  12      125.15      135.47        2.74 o
  -5   1  12      122.65      121.58        2.91 o
  -4   1  12      420.22      408.51        4.68 o
  -3   1  12     1290.83     1276.26        7.39 o
  -2   1  12        3.41        2.67        0.47 o
  -1   1  12       70.41       73.50        1.59 o
   0   1  12        0.10        0.12        0.46 <
   1   1  12       34.71       35.82        1.00 o
   2   1  12      192.59      173.75        2.44 o
   3   1  12      340.16      306.57        3.49 o
   4   1  12       14.36       15.93        0.70 o
   5   1  12      237.84      221.73        3.52 o
   6   1  12        6.79        7.18        0.68 o
   7   1  12        9.63       12.06        0.60 o
   8   1  12       76.45       83.56        1.94 o
   9   1  12       15.61       18.91        1.09 o
  10   1  12       12.98       13.27        0.97 o
  11   1  12       22.57       22.36        1.11 o
  12   1  12       -0.15        0.15        0.42 <
 -12   2  12       51.02       39.85        1.58 o
 -11   2  12        9.33       10.25        0.90 o
 -10   2  12        4.18        3.16        0.61 o
  -9   2  12        0.81        0.15        0.24 <
  -8   2  12       40.89       40.89        1.49 o
  -7   2  12      211.17      218.36        2.65 o
  -6   2  12      111.41      115.62        2.04 o
  -5   2  12      633.04      645.02        5.12 o
  -4   2  12       36.15       39.11        1.57 o
  -3   2  12        0.00        0.00        3.40 <
  -2   2  12       12.93       14.12        0.72 o
  -1   2  12       34.02       36.77        1.12 o
   0   2  12      103.49      107.58        1.76 o
   1   2  12       26.08       22.44        0.91 o
   2   2  12       11.39       13.16        0.72 o
   3   2  12       24.45       31.29        1.04 o
   4   2  12      514.22      534.24        4.73 o
   5   2  12      295.38      309.96        2.75 o
   6   2  12       40.89       44.28        1.08 o
   7   2  12       58.41       66.44        1.52 o
   8   2  12      119.78      126.91        2.79 o
   9   2  12       26.15       29.39        1.25 o
  10   2  12        8.07        8.82        0.89 o
  11   2  12        0.03        0.08        1.01 <
  12   2  12        1.56        1.95        0.37 o
 -11   3  12        2.59        2.22        0.43 o
 -10   3  12       11.04        8.30        0.72 o
  -9   3  12       61.36       60.38        1.52 o
  -8   3  12       36.96       39.06        1.14 o
  -7   3  12      245.68      232.98        3.38 o
  -6   3  12      282.50      278.56        3.24 o
  -5   3  12       53.64       53.92        1.31 o
  -4   3  12      742.54      770.18        5.18 o
  -3   3  12       11.24       12.64        0.56 o
  -2   3  12       30.57       32.13        0.79 o
  -1   3  12      120.41      139.77        1.66 o
   0   3  12        1.50        0.97        0.32 o
   1   3  12        5.65        2.68        0.50 o
   2   3  12       12.88       15.94        0.65 o
   3   3  12      137.72      144.06        2.47 o
   4   3  12      477.57      506.29        4.21 o
   5   3  12      101.24      110.22        1.94 o
   6   3  12        6.40        6.18        0.95 o
   7   3  12      276.42      263.10        4.71 o
   8   3  12        8.65        7.87        0.78 o
   9   3  12       14.26       10.65        1.07 o
  10   3  12       33.20       26.32        0.92 o
  -8   4  12       41.63       36.63        1.64 o
  -7   4  12       30.46       27.42        1.04 o
  -6   4  12       29.54       31.36        1.10 o
  -5   4  12       47.59       47.86        1.70 o
  -4   4  12        9.56        9.48        0.85 o
  -3   4  12       15.23       14.40        0.80 o
  -2   4  12       15.06       16.51        0.80 o
  -1   4  12        8.90        8.39        0.70 o
   0   4  12       19.44       17.67        1.13 o
   1   4  12       13.53       16.02        0.95 o
   2   4  12       38.06       41.17        1.51 o
   3   4  12       88.20       91.21        1.75 o
   4   4  12       57.68       55.87        1.39 o
   5   4  12      172.26      159.19        2.60 o
   6   4  12       14.01       13.34        0.93 o
   7   4  12       75.31       69.47        1.40 o
   8   4  12        1.06        0.50        0.32 o
  -5   5  12        3.97        2.17        0.47 o
  -4   5  12       16.97       15.88        1.30 o
  -3   5  12       10.80       11.40        0.78 o
  -2   5  12       58.78       57.03        1.48 o
  -1   5  12       11.04       16.97        0.71 o
   0   5  12       87.45       89.56        2.30 o
   1   5  12        4.46        5.44        0.52 o
   2   5  12       75.87       66.04        1.43 o
   3   5  12        9.69        6.60        0.80 o
   4   5  12      138.72      135.17        2.46 o
 -11   0  13        1.63        1.80        0.55 <
  -9   0  13       29.38       34.15        1.74 o
  -7   0  13       12.18       17.14        0.99 o
  -5   0  13       72.57       68.88        5.08 o
  -3   0  13       23.27       24.48        1.37 o
  -1   0  13       27.30       28.02        1.47 o
   1   0  13       53.44       64.65        2.04 o
   3   0  13      573.63      543.88        6.04 o
   5   0  13      293.99      291.59        5.82 o
   7   0  13       26.22       29.62        1.32 o
   9   0  13       49.43       53.51        2.21 o
  11   0  13        1.11        0.31        0.43 <
 -12   1  13       35.06       23.29        1.36 o
 -11   1  13      129.57      114.55        3.01 o
 -10   1  13        0.36        0.00        0.29 <
  -9   1  13      281.44      317.17        3.28 o
  -8   1  13        1.93        1.91        0.51 o
  -7   1  13       29.40       25.76        0.93 o
  -6   1  13      232.05      241.42        2.33 o
  -5   1  13       -0.06        0.75        1.10 <
  -4   1  13       44.20       46.79        1.61 o
  -3   1  13       62.94       62.21        1.72 o
  -2   1  13       96.92       92.71        2.11 o
  -1   1  13        0.03        0.20        1.00 <
   0   1  13       16.13       13.54        0.71 o
   1   1  13       56.76       60.53        1.47 o
   2   1  13       27.12       27.92        1.12 o
   3   1  13       72.99       77.40        1.70 o
   4   1  13      314.12      318.50        3.35 o
   5   1  13      372.58      378.01        4.48 o
   6   1  13       27.28       25.84        0.90 o
   7   1  13       17.77       20.17        0.98 o
   8   1  13       49.86       54.12        1.58 o
   9   1  13        0.20        0.48        0.53 <
  10   1  13        0.97        1.87        0.21 <
  11   1  13       -0.23        0.04        0.41 <
  12   1  13       24.15       23.97        0.88 o
 -12   2  13       31.38       22.43        1.63 o
 -11   2  13       31.80       27.09        1.12 o
 -10   2  13       -0.17        0.98        0.49 <
  -9   2  13        0.70        0.37        0.29 <
  -8   2  13       17.58       17.56        0.96 o
  -7   2  13        3.21        4.15        0.48 o
  -6   2  13      143.81      146.69        2.68 o
  -5   2  13      303.11      305.49        3.04 o
  -4   2  13      226.55      233.61        2.42 o
  -3   2  13       73.04       69.01        1.78 o
  -2   2  13       11.95       11.59        0.76 o
  -1   2  13       89.27       91.74        1.95 o
   0   2  13       42.86       46.59        1.19 o
   1   2  13       29.53       31.62        1.06 o
   2   2  13       25.54       29.54        1.08 o
   3   2  13      179.40      178.52        3.14 o
   4   2  13      161.86      170.47        2.35 o
   5   2  13       13.23       14.76        0.70 o
   6   2  13       28.74       34.37        1.08 o
   7   2  13      148.67      150.45        2.64 o
   8   2  13        8.89        9.31        0.84 o
   9   2  13       -0.09        0.51        0.89 <
  10   2  13        8.74        9.48        0.87 o
  11   2  13       13.17       10.60        0.90 o
 -10   3  13       13.34        7.90        0.72 o
  -9   3  13       14.74       15.93        0.89 o
  -8   3  13      244.05      225.21        2.73 o
  -7   3  13      120.98      122.57        2.06 o
  -6   3  13       60.92       58.24        1.50 o
  -5   3  13       -0.07        0.01        0.68 <
  -4   3  13      213.93      228.02        2.85 o
  -3   3  13        8.98        7.66        0.66 o
  -2   3  13        5.59        4.99        0.50 o
  -1   3  13        6.83        7.80        0.53 o
   0   3  13       91.91      108.57        1.86 o
   1   3  13        4.22        5.68        0.43 o
   2   3  13        8.42        7.10        0.70 o
   3   3  13       69.21       70.46        1.63 o
   4   3  13      102.86      115.68        2.22 o
   5   3  13      191.66      182.05        4.12 o
   6   3  13      164.41      174.18        2.97 o
   7   3  13        7.74        5.35        0.71 o
   8   3  13       16.56       12.32        0.94 o
   9   3  13        2.50        2.46        0.37 o
  10   3  13       -0.05        0.07        1.04 <
  -8   4  13       67.39       54.92        1.79 o
  -7   4  13        1.94        1.84        0.33 o
  -6   4  13        1.18        1.87        0.46 <
  -5   4  13        1.24        0.81        0.45 <
  -4   4  13        0.52        0.41        0.30 <
  -3   4  13        8.49        9.54        0.67 o
  -2   4  13        2.80        3.39        0.48 o
  -1   4  13       13.01       12.20        1.14 o
   0   4  13      146.35      170.71        2.89 o
   1   4  13        0.07        0.62        0.87 <
   2   4  13       68.32       70.39        2.45 o
   3   4  13        0.93        0.87        0.20 <
   4   4  13      130.60      134.41        1.98 o
   5   4  13      130.08      123.11        2.15 o
   6   4  13       17.81       16.00        0.94 o
   7   4  13        1.30        0.89        0.29 o
   8   4  13        2.39        2.36        0.36 o
  -4   5  13        6.64        5.24        0.81 o
  -3   5  13        7.56        8.00        0.61 o
  -2   5  13        7.67        6.11        0.67 o
  -1   5  13       20.58       15.62        1.07 o
   0   5  13        6.55        5.84        0.56 o
   1   5  13       44.58       34.31        1.06 o
   2   5  13       30.85       27.07        0.85 o
   3   5  13      132.48      115.93        2.29 o
 -10   0  14        0.63        0.64        0.47 <
  -8   0  14      426.45      513.65        8.97 o
  -6   0  14        0.61        0.08        0.28 <
  -4   0  14      317.48      329.00        7.22 o
  -2   0  14      483.72      490.58        7.28 o
   0   0  14       41.85       50.23        1.88 o
   2   0  14       23.05       19.11        1.29 o
   4   0  14        3.94        3.52        0.72 o
   6   0  14      573.40      594.57        5.13 o
   8   0  14        1.89        2.71        0.53 o
  10   0  14        1.22        0.20        0.55 <
  12   0  14       12.14       10.97        1.07 o
 -12   1  14       25.31       22.89        1.50 o
 -11   1  14        7.95        8.08        0.78 o
 -10   1  14       18.98       20.82        1.05 o
  -9   1  14        1.95        0.20        0.48 o
  -8   1  14      112.18      118.25        2.27 o
  -7   1  14        3.31        3.12        0.48 o
  -6   1  14      198.85      211.61        2.30 o
  -5   1  14       28.65       29.40        0.92 o
  -4   1  14      268.92      265.05        4.40 o
  -3   1  14      142.86      148.22        2.67 o
  -2   1  14        2.11        1.96        0.46 o
  -1   1  14        4.00        4.39        0.54 o
   0   1  14       -0.21        0.02        0.41 <
   1   1  14        0.77        0.17        0.23 <
   2   1  14      133.20      123.98        2.50 o
   3   1  14       34.91       36.74        1.23 o
   4   1  14      183.29      188.64        2.30 o
   5   1  14        1.31        1.18        0.43 o
   6   1  14        2.07        1.60        0.44 o
   7   1  14      403.76      409.19        4.39 o
   8   1  14      124.89      130.31        2.15 o
   9   1  14      137.16      135.79        2.38 o
  10   1  14        1.04        0.28        0.40 <
  11   1  14        5.58        5.34        0.55 o
 -11   2  14       -0.24        0.00        0.32 <
 -10   2  14       -0.03        0.13        1.29 <
  -9   2  14        3.34        2.71        0.57 o
  -8   2  14        1.31        1.02        0.43 o
  -7   2  14        1.09        1.02        0.39 <
  -6   2  14      195.98      201.00        2.77 o
  -5   2  14      416.85      413.48        4.51 o
  -4   2  14      326.27      343.36        3.15 o
  -3   2  14      107.47      106.22        1.65 o
  -2   2  14        6.16        5.26        0.47 o
  -1   2  14        3.16        2.36        0.35 o
   0   2  14       32.79       32.01        0.90 o
   1   2  14        6.50        6.87        0.45 o
   2   2  14       86.17       87.04        1.51 o
   3   2  14      192.67      206.34        2.39 o
   4   2  14      120.72      118.75        2.75 o
   5   2  14        0.92        1.50        0.19 <
   6   2  14      156.26      165.64        2.72 o
   7   2  14       23.31       22.55        1.08 o
   8   2  14       -0.79        0.10        0.43 <
   9   2  14        4.81        5.00        0.62 o
  10   2  14       -0.24        0.16        0.44 <
  11   2  14        6.45        6.08        0.59 o
 -10   3  14        2.28        2.61        0.62 o
  -9   3  14       21.67       17.06        0.97 o
  -8   3  14        1.30        0.02        0.39 o
  -7   3  14       55.22       54.37        1.35 o
  -6   3  14      218.30      211.82        2.70 o
  -5   3  14        0.35        0.01        0.35 <
  -4   3  14       14.32       17.42        0.89 o
  -3   3  14        1.23        2.13        0.49 <
  -2   3  14        2.46        1.37        0.44 o
  -1   3  14       19.49       25.71        0.89 o
   0   3  14       11.17       15.52        0.64 o
   1   3  14       36.54       34.33        1.09 o
   2   3  14        1.58        0.78        0.45 o
   3   3  14      173.87      181.28        3.35 o
   4   3  14       75.72       77.78        2.65 o
   5   3  14      207.37      227.90        4.20 o
   6   3  14       16.23       17.13        0.98 o
   7   3  14       26.09       25.57        1.35 o
   8   3  14      110.64      102.85        2.62 o
   9   3  14        6.83        6.11        0.45 o
  -7   4  14       88.53       78.15        2.12 o
  -6   4  14       89.17       77.71        1.86 o
  -5   4  14       13.38       15.31        0.80 o
  -4   4  14        3.63        2.53        0.68 o
  -3   4  14        1.46        0.23        0.64 <
  -2   4  14       12.06       13.57        0.84 o
  -1   4  14        7.30        6.77        0.71 o
   0   4  14       22.40       21.93        1.44 o
   1   4  14      124.27      131.47        3.17 o
   2   4  14       -0.30        0.21        0.48 <
   3   4  14        0.66        0.00        0.24 <
   4   4  14       72.26       70.39        1.40 o
   5   4  14       54.24       45.32        1.30 o
   6   4  14        8.56       10.28        0.64 o
   7   4  14       78.84       65.20        1.30 o
  -2   5  14       44.14       47.22        1.82 o
  -1   5  14       25.09       23.87        1.06 o
   0   5  14       47.61       42.17        1.39 o
 -11   0  15        5.00        4.15        0.61 o
  -9   0  15       61.08       74.12        3.27 o
  -7   0  15       39.17       48.69        1.97 o
  -5   0  15        1.61        0.71        0.55 <
  -3   0  15      194.33      210.52        5.92 o
  -1   0  15        1.53        2.80        0.65 <
   1   0  15      218.02      208.72        4.46 o
   3   0  15      227.58      239.47        5.30 o
   5   0  15       79.33       82.69        2.79 o
   7   0  15        3.48        2.61        0.59 o
   9   0  15       13.16       12.60        1.14 o
  11   0  15        5.81        7.87        0.62 o
 -11   1  15       16.60       14.50        0.79 o
 -10   1  15       -0.08        0.12        0.72 <
  -9   1  15        2.56        2.85        0.55 o
  -8   1  15        3.08        2.53        0.48 o
  -7   1  15       80.85       89.14        1.75 o
  -6   1  15        7.71        6.25        0.63 o
  -5   1  15      190.48      208.60        2.63 o
  -4   1  15      298.93      307.99        2.97 o
  -3   1  15      137.81      145.27        1.95 o
  -2   1  15       52.35       51.98        1.68 o
  -1   1  15        0.34        0.25        0.46 <
   0   1  15        1.26        2.01        0.42 o
   1   1  15       32.33       36.13        1.59 o
   2   1  15        1.54        0.67        0.39 o
   3   1  15      176.06      183.10        2.08 o
   4   1  15       19.27       17.90        0.79 o
   5   1  15       51.82       56.86        1.61 o
   6   1  15      165.42      170.59        2.81 o
   7   1  15       28.51       28.52        1.07 o
   8   1  15       25.58       29.38        0.98 o
   9   1  15       18.12       15.31        0.90 o
  10   1  15        9.81       10.70        0.56 o
  11   1  15        2.16        1.28        0.43 o
 -10   2  15       24.92       22.44        1.02 o
  -9   2  15       31.61       24.64        1.28 o
  -8   2  15        2.73        2.96        0.48 o
  -7   2  15        3.91        4.59        0.55 o
  -6   2  15       19.31       18.84        1.01 o
  -5   2  15        5.85        5.57        0.65 o
  -4   2  15      334.91      345.74        3.56 o
  -3   2  15     1251.46     1297.98        8.71 o
  -2   2  15      293.72      309.77        3.09 o
  -1   2  15        2.20        3.07        0.37 o
   0   2  15        0.76        1.08        0.22 <
   1   2  15       32.93       33.56        0.98 o
   2   2  15       20.32       22.53        0.93 o
   3   2  15       20.22       23.02        1.03 o
   4   2  15      141.24      145.12        2.96 o
   5   2  15        6.73        7.07        0.78 o
   6   2  15       85.85       91.44        2.31 o
   7   2  15       48.52       43.12        1.70 o
   8   2  15       52.87       49.86        1.57 o
   9   2  15       87.19       86.13        1.62 o
  10   2  15        0.78        0.64        0.21 <
  -9   3  15       27.65       24.31        0.96 o
  -8   3  15       74.81       64.61        1.49 o
  -7   3  15       21.97       20.95        0.92 o
  -6   3  15       55.37       55.00        1.77 o
  -5   3  15       65.40       64.09        1.68 o
  -4   3  15        7.06        7.50        0.63 o
  -3   3  15       84.53       82.06        1.92 o
  -2   3  15       58.03       59.63        1.61 o
  -1   3  15      212.52      229.14        3.06 o
   0   3  15       41.83       43.90        1.62 o
   1   3  15       13.33       15.83        0.98 o
   2   3  15       -0.18        0.18        0.67 <
   3   3  15       33.03       30.12        1.79 o
   4   3  15        3.28        4.77        0.67 o
   5   3  15       81.15       88.38        2.06 o
   6   3  15       86.62       80.41        1.98 o
   7   3  15        1.10        0.07        0.63 <
   8   3  15        0.41        1.01        0.38 <
  -6   4  15       53.38       46.42        1.68 o
  -5   4  15      205.94      186.06        2.73 o
  -4   4  15        6.53        6.74        0.59 o
  -3   4  15       29.14       24.13        1.14 o
  -2   4  15       45.04       47.05        1.76 o
  -1   4  15       13.97       13.44        1.08 o
   0   4  15        0.77        3.93        0.27 <
   1   4  15       11.58       16.75        1.02 o
   2   4  15       15.97       15.40        1.14 o
   3   4  15       40.43       41.05        1.33 o
   4   4  15       17.70       18.55        0.76 o
   5   4  15       24.27       26.86        0.80 o
   6   4  15       23.24       32.07        1.07 o
 -10   0  16        2.89        1.67        0.62 o
  -8   0  16      175.02      179.12        3.82 o
  -6   0  16      397.08      400.76        6.09 o
  -4   0  16      145.00      149.66        3.67 o
  -2   0  16      278.04      286.81        3.38 o
   0   0  16       19.22       20.25        1.04 o
   2   0  16      259.38      271.76        3.69 o
   4   0  16      833.92      848.74        7.14 o
   6   0  16       90.76       96.44        2.96 o
   8   0  16      108.13      114.09        2.98 o
  10   0  16       16.88       16.79        1.04 o
 -11   1  16       12.78       10.66        1.11 o
 -10   1  16        7.61        9.16        0.63 o
  -9   1  16        2.08        3.92        0.49 o
  -8   1  16       87.98       85.78        1.94 o
  -7   1  16        1.04        0.71        0.47 <
  -6   1  16        0.70        0.04        0.22 <
  -5   1  16       70.28       70.48        1.84 o
  -4   1  16        0.82        0.69        0.24 <
  -3   1  16      261.49      262.02        2.98 o
  -2   1  16      118.36      124.77        1.84 o
  -1   1  16      237.23      248.99        2.59 o
   0   1  16        0.43        0.12        0.24 <
   1   1  16       38.45       40.21        1.04 o
   2   1  16       15.25       14.87        0.63 o
   3   1  16       89.97      101.15        1.83 o
   4   1  16       54.71       57.60        1.32 o
   5   1  16        3.91        4.38        0.69 o
   6   1  16      102.97      110.05        2.59 o
   7   1  16       51.93       55.32        1.53 o
   8   1  16        2.03        1.91        0.40 o
   9   1  16       20.55       20.47        0.87 o
  10   1  16        1.39        1.63        0.36 o
 -10   2  16       21.17       20.54        0.84 o
  -9   2  16        2.15        3.93        0.43 o
  -8   2  16       31.77       30.59        1.11 o
  -7   2  16       12.68       12.70        0.80 o
  -6   2  16        5.65        5.33        0.62 o
  -5   2  16       89.32       90.87        2.42 o
  -4   2  16       54.11       52.34        1.64 o
  -3   2  16      183.88      188.96        3.00 o
  -2   2  16      140.36      154.94        2.55 o
  -1   2  16       52.97       58.48        1.43 o
   0   2  16       15.30       14.65        0.92 o
   1   2  16        0.38        0.46        0.30 <
   2   2  16       36.89       34.22        1.20 o
   3   2  16       54.47       52.04        1.89 o
   4   2  16       68.48       75.59        2.57 o
   5   2  16        5.35        6.11        0.61 o
   6   2  16       95.42      102.02        2.36 o
   7   2  16      101.19      103.62        2.29 o
   8   2  16      134.65      134.22        2.28 o
   9   2  16       25.70       28.92        0.94 o
  -8   3  16       40.73       36.45        1.00 o
  -7   3  16       39.72       38.09        1.11 o
  -6   3  16      153.39      145.92        2.73 o
  -5   3  16       66.33       62.21        1.90 o
  -4   3  16       96.92       91.82        2.33 o
  -3   3  16        0.80        0.32        0.21 <
  -2   3  16      171.99      181.87        3.70 o
  -1   3  16       48.52       50.57        2.03 o
   0   3  16       18.05       20.03        1.09 o
   1   3  16       82.53       95.43        2.19 o
   2   3  16        3.81        2.15        0.78 o
   3   3  16        0.17        0.45        0.77 <
   4   3  16       77.84       84.59        2.51 o
   5   3  16       23.89       22.07        1.10 o
   6   3  16      200.15      198.68        2.81 o
   7   3  16       18.35       21.03        0.87 o
   8   3  16       17.65       17.44        1.29 o
  -5   4  16       17.57       16.70        1.34 o
  -4   4  16       21.25       20.77        0.84 o
  -3   4  16       39.84       38.06        1.23 o
  -2   4  16       11.34        8.91        0.73 o
  -1   4  16       20.98       19.68        0.96 o
   0   4  16        0.71        1.46        0.28 <
   1   4  16       33.44       31.21        1.49 o
   2   4  16        9.12        7.54        0.83 o
   3   4  16        0.05        0.11        0.79 <
   4   4  16       84.13       79.50        1.60 o
  -9   0  17        1.26        0.02        0.79 <
  -7   0  17       22.19       23.32        1.44 o
  -5   0  17      291.08      298.56        5.17 o
  -3   0  17       44.15       40.04        2.07 o
  -1   0  17       89.19       91.25        2.34 o
   1   0  17        6.14        5.41        0.88 o
   3   0  17       18.68       18.96        1.14 o
   5   0  17        5.94        6.00        0.93 o
   7   0  17       56.58       62.10        3.25 o
   9   0  17       13.38       11.64        0.97 o
 -10   1  17        9.01        8.86        0.58 o
  -9   1  17       56.31       50.24        1.57 o
  -8   1  17       10.42       12.19        0.70 o
  -7   1  17      247.90      251.40        3.22 o
  -6   1  17       22.60       22.66        1.05 o
  -5   1  17       25.21       24.83        1.13 o
  -4   1  17      259.55      256.99        3.47 o
  -3   1  17       62.59       66.75        1.56 o
  -2   1  17        0.30        0.13        0.35 <
  -1   1  17       37.11       41.53        1.21 o
   0   1  17       11.95       14.03        0.74 o
   1   1  17        0.40        0.08        0.30 <
   2   1  17       15.54       15.26        0.82 o
   3   1  17       15.05       17.28        0.80 o
   4   1  17       13.47       15.01        0.77 o
   5   1  17        1.00        1.40        0.51 <
   6   1  17      123.41      129.02        2.72 o
   7   1  17      330.08      328.33        4.24 o
   8   1  17       55.42       55.63        1.40 o
   9   1  17        8.78        8.62        0.65 o
  -9   2  17        9.43        6.56        0.62 o
  -8   2  17        4.73        6.65        0.46 o
  -7   2  17        8.89        8.17        0.66 o
  -6   2  17        7.08        5.86        0.62 o
  -5   2  17       33.75       33.70        1.47 o
  -4   2  17       24.37       23.16        1.11 o
  -3   2  17        6.57        6.99        0.67 o
  -2   2  17       55.26       57.50        1.59 o
  -1   2  17        6.15        7.15        0.55 o
   0   2  17       19.12       18.50        1.01 o
   1   2  17       46.89       46.03        1.51 o
   2   2  17       18.33       18.59        1.14 o
   3   2  17        6.86        7.83        0.78 o
   4   2  17        8.22        7.89        0.80 o
   5   2  17      111.53      113.27        2.45 o
   6   2  17       32.21       29.96        1.33 o
   7   2  17       37.57       37.11        1.62 o
   8   2  17       16.97       16.36        0.71 o
  -7   3  17        2.71        2.13        0.41 o
  -6   3  17       40.52       34.58        1.31 o
  -5   3  17      141.81      133.41        2.54 o
  -4   3  17       73.11       67.94        1.90 o
  -3   3  17        8.18        5.97        0.61 o
  -2   3  17       24.26       25.20        0.99 o
  -1   3  17        0.15        0.28        0.49 <
   0   3  17       37.07       39.92        1.42 o
   1   3  17        1.30        0.59        0.63 <
   2   3  17       32.70       31.63        1.69 o
   3   3  17       22.12       24.04        1.38 o
   4   3  17       -0.38        0.69        0.36 <
   5   3  17       11.68        9.16        0.75 o
   6   3  17        0.96        1.93        0.24 <
   7   3  17       46.28       39.78        2.11 o
  -4   4  17        2.49        5.53        0.58 o
  -3   4  17        1.84        0.58        0.37 o
  -2   4  17        0.60        1.61        0.17 <
  -1   4  17        8.81        6.05        0.59 o
   0   4  17       -0.31        0.07        0.38 <
   1   4  17        3.39        2.63        0.54 o
   2   4  17        8.83       11.21        0.72 o
   3   4  17        5.89        5.67        0.41 o
  -8   0  18        5.87        8.40        0.70 o
  -6   0  18      183.63      194.53        3.91 o
  -4   0  18      197.03      201.35        4.19 o
  -2   0  18      189.72      199.27        4.22 o
   0   0  18      124.32      131.89        3.36 o
   2   0  18        7.95        9.67        0.94 o
   4   0  18        0.67        0.88        0.38 <
   6   0  18        0.76        1.01        0.35 <
   8   0  18      660.96      617.09        9.40 o
  -9   1  18       14.67       11.09        0.74 o
  -8   1  18        0.39        0.89        0.26 <
  -7   1  18       30.33       34.91        1.09 o
  -6   1  18       47.20       45.87        1.41 o
  -5   1  18       37.29       36.74        1.35 o
  -4   1  18      394.37      382.90        3.77 o
  -3   1  18       -0.21        0.13        0.47 <
  -2   1  18      195.27      195.80        2.69 o
  -1   1  18      130.34      132.11        2.20 o
   0   1  18        9.03        9.58        0.72 o
   1   1  18        1.76        1.52        0.40 o
   2   1  18        2.75        1.84        0.47 o
   3   1  18       37.08       39.70        1.32 o
   4   1  18      180.22      179.66        2.77 o
   5   1  18        5.94        7.78        0.72 o
   6   1  18       13.59       17.11        0.95 o
   7   1  18        7.51        9.02        0.68 o
   8   1  18        0.36        0.60        0.43 <
   9   1  18      115.16      113.75        2.28 o
  -8   2  18        7.44        5.13        0.49 o
  -7   2  18       20.82       21.28        0.83 o
  -6   2  18        1.18        0.88        0.43 <
  -5   2  18       35.79       35.26        1.42 o
  -4   2  18       23.84       24.45        1.05 o
  -3   2  18       54.54       52.88        1.53 o
  -2   2  18      111.02      110.92        2.20 o
  -1   2  18       30.77       30.86        1.07 o
   0   2  18       37.44       39.69        1.17 o
   1   2  18        3.24        3.76        0.47 o
   2   2  18       32.05       31.44        1.21 o
   3   2  18       11.52       12.39        0.76 o
   4   2  18        1.65        2.29        0.52 o
   5   2  18       37.98       34.96        1.38 o
   6   2  18       -0.33        0.02        0.46 <
   7   2  18       -0.42        0.03        0.35 <
  -6   3  18        2.63        2.96        0.41 o
  -5   3  18       39.68       31.97        1.51 o
  -4   3  18       65.87       56.74        2.03 o
  -3   3  18       67.19       62.45        2.10 o
  -2   3  18        9.04        6.64        0.54 o
  -1   3  18       95.78       97.45        1.59 o
   0   3  18       14.65       11.41        1.10 o
   1   3  18        0.42        0.33        0.36 <
   2   3  18        0.70        1.90        0.25 <
   3   3  18       27.89       24.12        1.14 o
   4   3  18        4.94        4.75        0.53 o
   5   3  18       47.74       51.54        1.24 o
   6   3  18        0.29        0.04        0.53 <
  -9   0  19        3.54        3.33        0.74 o
  -7   0  19       53.70       56.59        2.70 o
  -5   0  19        6.14        6.93        1.19 o
  -3   0  19       48.23       50.19        2.08 o
  -1   0  19      271.43      262.91        3.93 o
   1   0  19        6.46        4.73        1.35 o
   3   0  19       59.66       58.36        1.83 o
   5   0  19       99.77      111.36        2.79 o
   7   0  19       30.74       29.93        2.11 o
  -8   1  19       -0.12        0.10        0.59 <
  -7   1  19        4.90        4.73        0.46 o
  -6   1  19       20.92       21.56        0.90 o
  -5   1  19       24.10       22.00        1.19 o
  -4   1  19       24.78       23.38        1.04 o
  -3   1  19      211.77      205.89        2.97 o
  -2   1  19      188.15      179.28        2.85 o
  -1   1  19        6.36        6.86        0.63 o
   0   1  19        3.24        3.71        0.64 o
   1   1  19       17.33       17.08        1.06 o
   2   1  19        0.27        0.70        0.36 <
   3   1  19       11.41       13.30        0.75 o
   4   1  19        1.28        0.94        0.40 o
   5   1  19       35.10       34.30        1.38 o
   6   1  19       12.82       12.69        0.84 o
   7   1  19        8.95        9.83        0.85 o
   8   1  19       41.76       39.17        2.02 o
  -7   2  19      102.35       89.94        1.83 o
  -6   2  19       -0.41        0.03        0.39 <
  -5   2  19        1.67        1.30        0.47 o
  -4   2  19       29.74       30.50        1.54 o
  -3   2  19       28.34       27.28        1.06 o
  -2   2  19      121.60      121.00        2.17 o
  -1   2  19      184.32      180.91        2.36 o
   0   2  19      219.18      211.02        2.61 o
   1   2  19        0.72        0.28        0.23 <
   2   2  19       18.95       20.86        0.90 o
   3   2  19       36.16       35.15        1.18 o
   4   2  19       26.46       27.73        1.13 o
   5   2  19       25.07       22.21        1.03 o
   6   2  19       14.65       14.09        0.97 o
   7   2  19        3.82        4.11        0.78 o
  -5   3  19        3.86        2.38        0.51 o
  -4   3  19       10.93        7.16        0.80 o
  -3   3  19       60.81       54.69        1.78 o
  -2   3  19       49.31       45.18        1.13 o
  -1   3  19       49.00       43.93        1.35 o
   0   3  19        7.58        6.20        0.62 o
   1   3  19       69.59       64.78        1.65 o
   2   3  19       44.67       43.73        1.32 o
   3   3  19        3.45        4.02        0.47 o
   4   3  19        1.78        1.37        0.36 o
  -8   0  20        3.03        2.34        0.69 o
  -6   0  20       23.20       23.68        1.79 o
  -4   0  20      125.38      117.86        4.43 o
  -2   0  20      452.02      430.18        5.99 o
   0   0  20      194.63      178.67        5.79 o
   2   0  20       12.34       10.60        1.03 o
   4   0  20       55.71       59.05        1.61 o
   6   0  20       62.55       63.22        2.81 o
  -7   1  20        7.47        9.58        0.55 o
  -6   1  20       48.84       43.95        1.40 o
  -5   1  20        4.53        4.41        0.56 o
  -4   1  20       26.27       26.14        1.14 o
  -3   1  20       32.42       29.61        1.13 o
  -2   1  20       11.04       11.53        0.72 o
  -1   1  20        5.37        5.43        0.56 o
   0   1  20        1.98        2.12        0.66 o
   1   1  20       23.93       25.91        1.15 o
   2   1  20        4.86        3.77        0.54 o
   3   1  20       17.61       15.37        0.84 o
   4   1  20       16.62       16.26        0.77 o
   5   1  20      106.01      110.28        2.58 o
   6   1  20        5.70        5.12        0.55 o
   7   1  20        5.64        6.15        0.90 o
  -6   2  20       54.70       49.83        1.56 o
  -5   2  20       28.37       24.90        1.02 o
  -4   2  20        0.47        1.23        0.36 <
  -3   2  20       46.67       43.85        1.39 o
  -2   2  20      170.07      154.21        2.34 o
  -1   2  20       35.04       31.55        1.12 o
   0   2  20       48.36       53.09        1.49 o
   1   2  20       69.64       68.41        1.53 o
   2   2  20       16.36       16.82        0.77 o
   3   2  20       -0.43        0.05        0.26 <
   4   2  20        3.39        2.39        0.44 o
   5   2  20       90.18       89.44        2.09 o
  -1   3  20        0.64        0.39        0.31 <
   0   3  20       53.15       51.40        1.51 o
   1   3  20       27.07       30.04        0.91 o
   2   3  20        0.05        0.23        0.70 <
  -5   0  21       61.39       57.46        2.62 o
  -3   0  21      721.35      651.13        6.79 o
  -1   0  21       30.54       30.97        2.20 o
   1   0  21       24.48       25.19        1.99 o
   3   0  21       16.60       16.64        1.53 o
   5   0  21        3.06        1.83        0.74 o
  -6   1  21        7.14        7.03        0.90 o
  -5   1  21       48.14       47.33        1.28 o
  -4   1  21       15.25       14.85        0.78 o
  -3   1  21       21.30       19.36        0.83 o
  -2   1  21        0.84        0.81        0.20 <
  -1   1  21       20.45       20.79        1.26 o
   0   1  21       10.91       11.00        1.01 o
   1   1  21       38.59       40.07        1.69 o
   2   1  21       13.04       12.86        0.80 o
   3   1  21        3.22        3.38        0.39 o
   4   1  21       11.73       10.53        0.69 o
   5   1  21       -0.26        0.21        0.38 <
  -4   2  21       36.32       30.14        1.29 o
  -3   2  21        5.93        6.77        0.62 o
  -2   2  21        0.57        1.03        0.23 <
  -1   2  21       32.08       30.01        1.39 o
   0   2  21        3.58        3.85        0.45 o
   1   2  21       28.46       27.75        1.03 o
   2   2  21        4.74        3.88        0.47 o
   3   2  21       12.84       12.63        0.66 o
   4   2  21        8.90        9.69        0.90 o
  -2   0  22      130.45      119.12        3.81 o
   0   0  22      121.64      105.76        3.87 o
   2   0  22       67.04       65.05        2.75 o
  -4   1  22        5.32        5.29        0.81 o
  -3   1  22        3.71        3.63        0.40 o
  -2   1  22      279.14      253.10        2.98 o
  -1   1  22        7.28        8.64        0.75 o
   0   1  22       75.00       69.69        2.08 o
   1   1  22        7.45        8.56        0.72 o
   2   1  22       10.03        8.66        0.61 o
   3   1  22        5.42        3.89        0.52 o
  -1   0  23      131.32      127.13        3.35 o
   1   0  23       44.22       41.23        1.96 o
